# Supplementary material for: LncRNA AC021683.2 promotes chemotherapy resistance in acute myeloid leukemia
Source: iScience. 2025 Aug 26;28(9):113439. doi: 10.1016/j.isci.2025.113439 (PMC12454627; doi:10.1016/j.isci.2025.113439)
Supplement: Table S1. Differentially expressed genes between IA-sensitive and IA-resistant samples, related to Figure 1 [file mmc1.xlsx]

## Sheet: Sheet1
	Volcano map data
	gene_name	Resistance_FPKM	Sensitive_FPKM	log2FoldChange	pvalue	padj
	AC021683.2	3.10686	0.0134364	7.75459	1.8474e-07	0.00159679
	REN	32.0475	0	18.1366	2.54153e-07	0.00183062
	CRABP1	3.55491	0	12.7327	3.52455e-07	0.0019746
	RNU6-329P	2.5348	0	17.6896	3.78825e-07	0.0019746
	HERC2P4	2.60039	0	13.3524	5.51752e-07	0.00238451
	DAPL1	2.86324	0	14.5752	6.30123e-07	0.00247564
	CT45A1	9.82693	0	14.0769	9.75771e-07	0.00351416
	XLOC_219119	0.38211	0	13.1206	2.32103e-06	0.0066872
	XLOC_136667	0.555463	0	12.6046	2.54685e-06	0.00687921
	AC090409.1	0.491181	0	10.6687	3.11393e-06	0.00747638
	Heat map data
	gene_id	gene_name	R_1	R_2	R_3	R_4	R_5	S_1	S_2	S_3	S_4	S_5
	ENSG00000267506	AC021683.2	1.17067	0.138599	0.242819	4.06647	9.91575	0.019273	0.026493	0.015408	0.006008	0
	ENSG00000143839	REN	0.094313	0	1.46301	0	158.68	0	0	0	0	0
	ENSG00000166426	CRABP1	0.092327	0.268514	5.0458	0	12.3679	0	0	0	0	0
	ENSG00000238882	RNU6-329P	0.004146	0	0.057239	0	12.6126	0	0	0	0	0
	ENSG00000230267	HERC2P4	0	4.22548	0	6.43377	2.34272	0	0	0	0	0
	ENSG00000163331	DAPL1	0.298463	0	0.203267	0	13.8145	0	0	0	0	0
	ENSG00000268940	CT45A1	0.205409	0	10.2128	0	38.7165	0	0	0	0	0
	XLOC_219119	XLOC_219119	0	0.056007	0.660911	1.19363	0	0	0	0	0	0
	XLOC_136667	XLOC_136667	1.2621	0.343722	0	1.17149	0	0	0	0	0	0
	ENSG00000267279	AC090409.1	0	0.158231	0.528406	0.803166	0.966103	0	0	0	0	0
