# Supplementary material for: LncRNA AC021683.2 promotes chemotherapy resistance in acute myeloid leukemia
Source: iScience. 2025 Aug 26;28(9):113439. doi: 10.1016/j.isci.2025.113439 (PMC12454627; doi:10.1016/j.isci.2025.113439)
Supplement: Table S2. Clinical characteristics of patient cohorts, related to Figure 1 [file mmc2.xlsx]

## Sheet: Sheet1
patients	age	gender	FAB subtype	source	status	cell count(WBC/HB/PLT)	BM Blast(%)	﻿Karyotype	﻿WHO diagnosis	﻿Induction therapy
patient1	51	male	M2a	BM	sensitive	3.13	48.8	normal	AML with maturation	IA
patient2	62	male	M2a	BM	sensitive	23.25	48	normal	AML with maturation	IA
patient3	32	male	M2a	BM	sensitive	154.24	56	normal	AML with maturation	IA
patient4	37	male	M2a	BM	sensitive	11.8	48	normal	AML with maturation	IA
patient5	50	male	M2a	BM	sensitive	10.53	42.8	normal	AML with maturation	IA
patient6	27	female	M2b	BM	sensitive	25.41	39.2	AML1/ETO	AML with RUNX1::RUNX1T1	IA
patient7	50	male	M2a	BM	sensitive	21.07	62.8	normal	AML with maturation	IA
patient8	52	male	M2a	BM	sensitive	69.2	60	normal	AML with maturation	地西+IA
patient9	32	male	M2a	BM	sensitive	36.54	64	normal	AML with maturation	IA
patient10	24	female	M2a	BM	resistant	91.55	70.4	normal	AML with maturation	IA
patient11	56	male	M2b	BM	resistant	25.8	63.2	del(7q), t(8;21)	AML with RUNX1::RUNX1T1	IA
patient12	45	male	M2a	BM	resistant	54.8	78	normal	AML with maturation	IA
patient13	64	male	M2a	BM	resistant	76.5	89.6	normal	AML with maturation	IA
patient14	33	male	M2a	BM	resistant	119.26	79.5	normal	AML with maturation	IA
patient15	31	male	M2a	BM	resistant	29.41	72	normal	AML with maturation	IA
patient16	39	male	M2a	BM	resistant	4.42	52.8	DEK/NUP214	AML with DEK::NUP214	IA
patient17	52	male	M2a	BM	resistant	61.12	78.4	normal	AML with maturation	IA
patient18	31	female	M2a	BM	resistant	7.36	85.6	normal	AML with maturation	IA
