# Supplementary material for: LncRNA AC021683.2 promotes chemotherapy resistance in acute myeloid leukemia
Source: iScience. 2025 Aug 26;28(9):113439. doi: 10.1016/j.isci.2025.113439 (PMC12454627; doi:10.1016/j.isci.2025.113439)
Supplement: Table S3. The sequence of primers [file mmc3.xlsx]

## Sheet: Sheet1
Primer	Sequence
BCLAF1-shRNA1-F	CCGGGCCGGTCATATAGATCTTCTACTCGAGTAGAAGATCTATATGACCGGCTTTTTG
BCLAF1-shRNA1-R	AATTCAAAAAGCCGGTCATATAGATCTTCTACTCGAGTAGAAGATCTATATGACCGGC
BCLAF1-shRNA2-F	CCGGGCGGTTCACTTCGTATCAGAACTCGAGTTCTGATACGAAGTGAACCGCTTTTTG
BCLAF1-shRNA2-R	AATTCAAAAAGCGGTTCACTTCGTATCAGAACTCGAGTTCTGATACGAAGTGAACCGC
RAD50-shRNA1-F	CCGGAGATTCGTGATCAGATTACACTCGAGTGTAATCTGATCACGAATCTTTTTTG
RAD50-shRNA1-R	AATTCAAAAAAGATTCGTGATCAGATTACACTCGAGTGTAATCTGATCACGAATCT
RAD50-shRNA2-F	CCGGCCGACCATCATTGAATGTCTAACTCGAGTTAGACATTCAATGATGGTCGTTTTTG
RAD50-shRNA2-R	AATTCAAAAACCGACCATCATTGAATGTCTAACTCGAGTTAGACATTCAATGATGGTCG
AC021683.2-shRNA1-F	CCGGGCAGTAGTAGTAGCAGTAATACTCGAGTATTACTGCTACTACTACTGCTTTTTG
AC021683.2-shRNA1-R	AATTCAAAAAGCAGTAGTAGTAGCAGTAATACTCGAGTATTACTGCTACTACTACTGC
AC021683.2-shRNA2-F	CCGGGTCAAGACCCTTAGACGACTCTCGAGAGTGTCTAAGGGTCTTGACTTTTTG
AC021683.2-shRNA2-R	AATTCAAAAAGTCAAGACCCTTAGACGAGCTCTCGAGAGCTCGTCTAAGGGTCTTGAC
RAD50-pLV3-F	GATTCTAGAGCTAGCGAATTCATGTCCCGGATCGAAAAGATG
RAD50-pLV3-R	ATGGTCTTTGTAGTCGGATCCTTAATGAACATTGAATCCCAGGG
BCLAF1-Flag-PLV3-F	GATTCTAGAGCTAGCGAATTCATGGGTCGCTCCAATTCTAGATC
BCLAF1-Flag-PLV3-R	ATGGTCTTTGTAGTCGGATCCTTCCTTTTCTTCCTTGCGTCTG
AC021683.2-250RT-F	ATGACTTACGCAGTGGGCTT
AC021683.2-250RT-R	AATTGTCGCCGGGTCCTTAG
RAD50-RT-228-F	TACTGGAGATTTCCCTCCTGG
RAD50-RT-228-R	AGACTGACCTTTTCACCATGC
RAD50-RT-197-F	TAAGTGTGCAGAAATTGACCGAG
RAD50-RT-197-R	GACGTACCTGCCGAAGTGTT
RT-98-RAD51-F1	CGAGCGTTCAACACAGACCA
RT-98-RAD51-R1	GTGGCACTGTCTACAATAAGCA
RT-RAD54-142-F1	TTGATCTTGTGCCTTGGCTAC
RT-RAD54-142-R1	TATGGTGTACGTTCCCCATGT
RT-88-BRCA1-F1	GAAACCGTGCCAAAAGACTTC
RT-88-BRCA1-R1	CCAAGGTTAGAGAGTTGGACAC
RT-124-ATM-F1	TGAGTGGCAGCTGGAAGAAG
RT-124-ATM-R1	TAGGCTGGGATTGTTCGCTG
β-Actin-F	AGAAAAATCTGGCACCACACC
β-Actin-R	AGAGGCGTACAGGGATAGCA
AC021683.2-probe1	GTGAAGGGGCTTCATACGCACTTGCTGGCT
AC021683.2-probe2	GTGTAACAGCCAGATGGGGATTTGAACGTCTTTGAAA
AC021683.2-probe3	GCTGGGAACCCATATCGGTTCCAACTCAGGT
control-probe	GGGTTTCAGAATATTGATGGCACTGAGAGAAAGGTGAATTA
RT-BCLAF1-F1	GCGTTCTTGAGTCGGGAAAT
RT-BCLAF1-R1	GACCCATTTCTTTTCTCCTTGG
