# Supplementary material for: LncRNA AC021683.2 promotes chemotherapy resistance in acute myeloid leukemia
Source: iScience. 2025 Aug 26;28(9):113439. doi: 10.1016/j.isci.2025.113439 (PMC12454627; doi:10.1016/j.isci.2025.113439)
Supplement: Table S4. Mass spectrometry analysis results, related to Figure 4 [file mmc4.xlsx]

## Sheet: Proteins
Accession	Description	Coverage [%]	# Peptides	# PSMs	# Unique Peptides	# AAs	MW [kDa]	calc. pI	Abundances (Grouped): 2168	Ions Score (by Search Engine): Mascot	GeneName
P35579	Myosin-9 OS=Homo sapiens OX=9606 GN=MYH9 PE=1 SV=4	46	94	121	79	1960	226.4	5.6	4.04366e+08	65	MYH9
P09874	Poly [ADP-ribose] polymerase 1 OS=Homo sapiens OX=9606 GN=PARP1 PE=1 SV=4	44	48	112	48	1014	113	8.88	1.9403e+09	48	PARP1
H6VRF8	Cytokeratin-1 OS=Homo sapiens OX=9606 GN=KRT1 PE=3 SV=1	45	41	68	36	644	66	8.12	1.13504e+09	38	KRT1
P35908	Keratin, type II cytoskeletal 2 epidermal OS=Homo sapiens OX=9606 GN=KRT2 PE=1 SV=2	53	39	45	29	639	65.4	8	3.11162e+08	35	KRT2
Q9UQ35	Serine/arginine repetitive matrix protein 2 OS=Homo sapiens OX=9606 GN=SRRM2 PE=1 SV=2	19	39	48	39	2752	299.4	12.06	8.29606e+07	75	SRRM2
O00160	Unconventional myosin-If OS=Homo sapiens OX=9606 GN=MYO1F PE=1 SV=3	33	34	44	32	1098	124.8	9.11	1.21314e+08	19	MYO1F
A0A1B0GVI3	Keratin, type I cytoskeletal 10 OS=Homo sapiens OX=9606 GN=KRT10 PE=1 SV=2	40	31	53	24	624	63.3	5.26	7.31795e+08	67	KRT10
P35527	Keratin, type I cytoskeletal 9 OS=Homo sapiens OX=9606 GN=KRT9 PE=1 SV=3	44	23	39	23	623	62	5.24	4.784e+08	33	KRT9
B3KX19	116 kDa U5 small nuclear ribonucleoprotein component OS=Homo sapiens OX=9606 PE=2 SV=1	29	24	33	23	962	108.1	5	6.31355e+07	64
P13010	X-ray repair cross-complementing protein 5 OS=Homo sapiens OX=9606 GN=XRCC5 PE=1 SV=3	32	24	42	24	732	82.7	5.81	5.98477e+08	24	XRCC5
Q9H2U1	ATP-dependent DNA/RNA helicase DHX36 OS=Homo sapiens OX=9606 GN=DHX36 PE=1 SV=2	22	18	28	18	1008	114.7	7.68	5.23509e+07	58	DHX36
Q9H0A0	RNA cytidine acetyltransferase OS=Homo sapiens OX=9606 GN=NAT10 PE=1 SV=2	26	27	31	14	1025	115.7	8.27	6.70821e+07	24	NAT10
B0I1T2	Unconventional myosin-Ig OS=Homo sapiens OX=9606 GN=MYO1G PE=1 SV=2	30	26	31	5	1018	116.4	8.73	6.44144e+07	9	MYO1G
Q6ZNK5	FLJ00293 protein (Fragment) OS=Homo sapiens OX=9606 GN=FLJ00293 PE=2 SV=1	31	22	28	1	812	92.8	8.95	1.43482e+06	45	FLJ00293
P13647	Keratin, type II cytoskeletal 5 OS=Homo sapiens OX=9606 GN=KRT5 PE=1 SV=3	42	29	32	16	590	62.3	7.74	5.92682e+07	32	KRT5
P11387	DNA topoisomerase 1 OS=Homo sapiens OX=9606 GN=TOP1 PE=1 SV=2	27	23	31	23	765	90.7	9.31	1.09072e+08	46	TOP1
O95782	AP-2 complex subunit alpha-1 OS=Homo sapiens OX=9606 GN=AP2A1 PE=1 SV=3	27	25	29	25	977	107.5	7.03	5.20907e+07	44	AP2A1
O94906	Pre-mRNA-processing factor 6 OS=Homo sapiens OX=9606 GN=PRPF6 PE=1 SV=1	30	28	28	28	941	106.9	8.25	5.41562e+07	48	PRPF6
Q53FG5	DNA replication licensing factor MCM5 (Fragment) OS=Homo sapiens OX=9606 PE=2 SV=1	41	25	28	25	734	82.2	8.28	4.46455e+07	80
P48668	Keratin, type II cytoskeletal 6C OS=Homo sapiens OX=9606 GN=KRT6C PE=1 SV=3	40	25	26	12	564	60	8	1.49259e+07	73	KRT6C
A0A0A0MRA8	Band 4.1-like protein 3 OS=Homo sapiens OX=9606 GN=EPB41L3 PE=1 SV=1	29	23	25	3	918	102.2	5.31	5.24405e+07	21	EPB41L3
A0A024R7L5	UPF1 OS=Homo sapiens OX=9606 GN=UPF1 PE=2 SV=1	23	21	22	20	1118	123	6.68	2.80693e+07	39	UPF1
B7Z6I3	DNA ligase OS=Homo sapiens OX=9606 PE=2 SV=1	24	18	23	18	738	82.3	8.57	3.5807e+07	26
P02533	Keratin, type I cytoskeletal 14 OS=Homo sapiens OX=9606 GN=KRT14 PE=1 SV=4	35	17	28	4	472	51.5	5.16	2.75242e+07	57	KRT14
Q86YZ3	Hornerin OS=Homo sapiens OX=9606 GN=HRNR PE=1 SV=2	18	15	18	15	2850	282.2	10.04	1.53205e+07	40	HRNR
A8K962	cDNA FLJ77827, highly similar to Human upstream binding factor (hUBF) OS=Homo sapiens OX=9606 PE=2 SV=1	26	18	22	12	764	89.4	5.71	5.51168e+07	44
B3KY28	cDNA FLJ46689 fis, clone TRACH3012106, highly similar to Band 4.1-like protein 3 OS=Homo sapiens OX=9606 PE=2 SV=1	34	21	23	1	756	84.6	5.44	162995	8
Q9H307	Pinin OS=Homo sapiens OX=9606 GN=PNN PE=1 SV=5	28	19	24	19	717	81.6	7.14	5.25824e+07	60	PNN
O75533	Splicing factor 3B subunit 1 OS=Homo sapiens OX=9606 GN=SF3B1 PE=1 SV=3	18	20	20	20	1304	145.7	7.09	2.06054e+07	47	SF3B1
P42166	Lamina-associated polypeptide 2, isoform alpha OS=Homo sapiens OX=9606 GN=TMPO PE=1 SV=2	33	18	22	18	694	75.4	7.66	4.71837e+07	67	TMPO
Q53G99	Beta actin variant (Fragment) OS=Homo sapiens OX=9606 PE=2 SV=1	40	10	15	5	375	41.7	5.59	49511983	45
Q53HS0	Glutaminyl-tRNA synthetase (Fragment) OS=Homo sapiens OX=9606 PE=2 SV=1	31	22	24	21	775	87.7	7.24	1.75597e+07	26
A0A7N4I394	Pre-mRNA-processing factor 40 homolog A OS=Homo sapiens OX=9606 GN=PRPF40A PE=1 SV=1	17	19	22	15	994	112.3	7.96	8.10856e+07	53	PRPF40A
P08779	Keratin, type I cytoskeletal 16 OS=Homo sapiens OX=9606 GN=KRT16 PE=1 SV=4	32	16	25	6	473	51.2	5.05	3834380	36	KRT16
Q9BUQ8	Probable ATP-dependent RNA helicase DDX23 OS=Homo sapiens OX=9606 GN=DDX23 PE=1 SV=3	24	20	21	20	820	95.5	9.55	3.59811e+07	61	DDX23
Q2L6I2	ABC50 protein OS=Homo sapiens OX=9606 GN=ABCF1 PE=4 SV=1	21	14	18	14	807	91.6	7.68	1.69713e+07	59	ABCF1
Q9HCS7	Pre-mRNA-splicing factor SYF1 OS=Homo sapiens OX=9606 GN=XAB2 PE=1 SV=2	21	20	21	20	855	99.9	6.23	2.30494e+07	24	XAB2
B3KPN7	Exocyst complex component 2 OS=Homo sapiens OX=9606 PE=2 SV=1	20	18	19	18	924	104.1	6.83	1.77653e+07	41
Q05CW7	NAT10 protein (Fragment) OS=Homo sapiens OX=9606 GN=NAT10 PE=2 SV=1	24	14	18	1	554	62.3	9.26	9.24277e+06	41	NAT10
P49756	RNA-binding protein 25 OS=Homo sapiens OX=9606 GN=RBM25 PE=1 SV=3	20	16	21	16	843	100.1	6.32	7.21378e+07	25	RBM25
Q96FV9	THO complex subunit 1 OS=Homo sapiens OX=9606 GN=THOC1 PE=1 SV=1	26	16	18	16	657	75.6	4.98	2.39106e+07	29	THOC1
O60841	Eukaryotic translation initiation factor 5B OS=Homo sapiens OX=9606 GN=EIF5B PE=1 SV=4	15	15	18	15	1220	138.7	5.49	1.49968e+07	68	EIF5B
P35580	Myosin-10 OS=Homo sapiens OX=9606 GN=MYH10 PE=1 SV=3	8	15	17	4	1976	228.9	5.54	543956	29	MYH10
A0A499FIX8	Extended synaptotagmin-2 OS=Homo sapiens OX=9606 GN=ESYT2 PE=1 SV=1	19	14	15	14	845	93.9	8.21	1.45907e+07	44	ESYT2
P15924	Desmoplakin OS=Homo sapiens OX=9606 GN=DSP PE=1 SV=3	6	18	18	18	2871	331.6	6.81	8.781e+06	35	DSP
P78527	DNA-dependent protein kinase catalytic subunit OS=Homo sapiens OX=9606 GN=PRKDC PE=1 SV=3	5	23	23	23	4128	468.8	7.12	1.49208e+07	48	PRKDC
Q9BSV4	SFPQ protein (Fragment) OS=Homo sapiens OX=9606 GN=SFPQ PE=2 SV=2	28	16	19	16	634	68.6	8.82	6.55258e+07	62	SFPQ
Q9NRZ9	Lymphoid-specific helicase OS=Homo sapiens OX=9606 GN=HELLS PE=1 SV=1	17	15	16	15	838	97	7.93	1.87103e+07	40	HELLS
Q15393	Splicing factor 3B subunit 3 OS=Homo sapiens OX=9606 GN=SF3B3 PE=1 SV=4	14	16	18	16	1217	135.5	5.26	1.43005e+08	58	SF3B3
O60645	Exocyst complex component 3 OS=Homo sapiens OX=9606 GN=EXOC3 PE=1 SV=3	19	15	16	15	745	85.5	6.29	3.85132e+07	96	EXOC3
P08238	Heat shock protein HSP 90-beta OS=Homo sapiens OX=9606 GN=HSP90AB1 PE=1 SV=4	21	13	14	7	724	83.2	5.03	1.77773e+07	50	HSP90AB1
Q96A65	Exocyst complex component 4 OS=Homo sapiens OX=9606 GN=EXOC4 PE=1 SV=1	14	13	15	13	974	110.4	6.49	6.81978e+06	30	EXOC4
Q9NZC9	SWI/SNF-related matrix-associated actin-dependent regulator of chromatin subfamily A-like protein 1 OS=Homo sapiens OX=9606 GN=SMARCAL1 PE=1 SV=1	17	14	15	14	954	105.9	9.06	1.64531e+07	56	SMARCAL1
A4QPB0	IQ motif containing GTPase activating protein 1 OS=Homo sapiens OX=9606 GN=IQGAP1 PE=1 SV=1	9	16	18	16	1657	189.2	6.48	1.15959e+07	62	IQGAP1
H0YFD6	Enoyl-CoA hydratase OS=Homo sapiens OX=9606 GN=HADHA PE=1 SV=2	20	13	13	13	792	86.3	9.1	1.67296e+07	64	HADHA
Q08211	ATP-dependent RNA helicase A OS=Homo sapiens OX=9606 GN=DHX9 PE=1 SV=4	10	12	16	12	1270	140.9	6.84	1.29778e+07	41	DHX9
O43314	Inositol hexakisphosphate and diphosphoinositol-pentakisphosphate kinase 2 OS=Homo sapiens OX=9606 GN=PPIP5K2 PE=1 SV=3	13	16	17	11	1243	140.3	8.22	1.23807e+07	23	PPIP5K2
P05164	Myeloperoxidase OS=Homo sapiens OX=9606 GN=MPO PE=1 SV=1	20	14	15	14	745	83.8	8.97	2.11051e+07	52	MPO
Q6WKZ4	Rab11 family-interacting protein 1 OS=Homo sapiens OX=9606 GN=RAB11FIP1 PE=1 SV=3	11	14	15	14	1283	137.1	5.43	3.74903e+07	43	RAB11FIP1
A0A2Z6ATB6	Drebrin A OS=Homo sapiens OX=9606 GN=DBN1 PE=2 SV=1	17	11	13	11	695	76.3	4.51	1.17802e+07	22	DBN1
Q12906	Interleukin enhancer-binding factor 3 OS=Homo sapiens OX=9606 GN=ILF3 PE=1 SV=3	15	11	13	11	894	95.3	8.76	1.82395e+07	12	ILF3
E9PK91	Bcl-2-associated transcription factor 1 OS=Homo sapiens OX=9606 GN=BCLAF1 PE=1 SV=1	16	12	14	12	871	100.3	9.95	2.02699e+07	49	BCLAF1
A8K916	AP complex subunit beta OS=Homo sapiens OX=9606 PE=2 SV=1	13	12	12	5	951	105.6	5.31	1.61151e+07	48
O60264	SWI/SNF-related matrix-associated actin-dependent regulator of chromatin subfamily A member 5 OS=Homo sapiens OX=9606 GN=SMARCA5 PE=1 SV=1	12	13	14	13	1052	121.8	8.09	1.61054e+07	46	SMARCA5
Q15459	Splicing factor 3A subunit 1 OS=Homo sapiens OX=9606 GN=SF3A1 PE=1 SV=1	18	13	14	13	793	88.8	5.22	1.54037e+07	10	SF3A1
Q58F09	Glucosidase I OS=Homo sapiens OX=9606 GN=GCS1 PE=2 SV=1	16	13	13	1	837	91.9	9.01	967866	26	GCS1
P07900	Heat shock protein HSP 90-alpha OS=Homo sapiens OX=9606 GN=HSP90AA1 PE=1 SV=5	15	11	12	5	732	84.6	5.02	5.24508e+06	46	HSP90AA1
P25205	DNA replication licensing factor MCM3 OS=Homo sapiens OX=9606 GN=MCM3 PE=1 SV=3	20	15	15	15	808	90.9	5.77	1.40396e+07	42	MCM3
Q13724	Mannosyl-oligosaccharide glucosidase OS=Homo sapiens OX=9606 GN=MOGS PE=1 SV=5	16	13	13	1	837	91.9	8.9	1.07872e+07	28	MOGS
B4E0S6	RNA helicase OS=Homo sapiens OX=9606 PE=2 SV=1	16	12	16	11	784	89.5	7.46	1.87069e+07	67
A8K3R2	Ribosome biogenesis protein BOP1 OS=Homo sapiens OX=9606 GN=BOP1 PE=2 SV=1	16	10	13	10	746	83.5	6.13	1.95001e+07	60	BOP1
Q9BQG0	Myb-binding protein 1A OS=Homo sapiens OX=9606 GN=MYBBP1A PE=1 SV=2	9	11	12	11	1328	148.8	9.28	1.90984e+07	49	MYBBP1A
Q9Y4W6	AFG3-like protein 2 OS=Homo sapiens OX=9606 GN=AFG3L2 PE=1 SV=2	16	14	14	14	797	88.5	8.66	2.10217e+07	60	AFG3L2
B3KM80	Nucleolin OS=Homo sapiens OX=9606 GN=NCL PE=2 SV=1	20	13	13	13	536	58.5	4.67	5.02967e+07	54	NCL
Q96P47	Arf-GAP with GTPase, ANK repeat and PH domain-containing protein 3 OS=Homo sapiens OX=9606 GN=AGAP3 PE=1 SV=2	14	11	12	11	875	95	7.97	1.26313e+07	71	AGAP3
Q5HYM3	Oxysterol-binding protein OS=Homo sapiens OX=9606 GN=DKFZp686C0249 PE=2 SV=1	13	10	11	9	890	101.2	7.06	1.03362e+07	47	DKFZp686C0249
B2RAQ8	Carnitine O-palmitoyltransferase OS=Homo sapiens OX=9606 PE=2 SV=1	14	9	10	9	773	88.3	8.59	9.56317e+06	65
B4DH29	DNA-directed RNA polymerase subunit beta OS=Homo sapiens OX=9606 PE=2 SV=1	11	12	13	12	1099	125.1	8.29	5.16678e+06	23
Q6P2Q9	Pre-mRNA-processing-splicing factor 8 OS=Homo sapiens OX=9606 GN=PRPF8 PE=1 SV=2	5	14	14	14	2335	273.4	8.84	5.70032e+06	29	PRPF8
Q04695	Keratin, type I cytoskeletal 17 OS=Homo sapiens OX=9606 GN=KRT17 PE=1 SV=2	22	9	13	2	432	48.1	5.02	907434	37	KRT17
Q9UKV3	Apoptotic chromatin condensation inducer in the nucleus OS=Homo sapiens OX=9606 GN=ACIN1 PE=1 SV=2	8	10	11	7	1341	151.8	6.43	1.79136e+07	18	ACIN1
O75643	U5 small nuclear ribonucleoprotein 200 kDa helicase OS=Homo sapiens OX=9606 GN=SNRNP200 PE=1 SV=2	7	13	13	13	2136	244.4	6.06	4.37741e+06	18	SNRNP200
Q13472	DNA topoisomerase 3-alpha OS=Homo sapiens OX=9606 GN=TOP3A PE=1 SV=1	11	11	11	11	1001	112.3	8.34	9.91635e+06	58	TOP3A
Q10567	AP-1 complex subunit beta-1 OS=Homo sapiens OX=9606 GN=AP1B1 PE=1 SV=2	11	11	11	4	949	104.6	5.06	2933873	38	AP1B1
B2R5U1	Staphylococcal nuclease domain-containing protein OS=Homo sapiens OX=9606 PE=2 SV=1	15	12	12	12	885	99.6	6.96	8.31633e+06	50
P38935	DNA-binding protein SMUBP-2 OS=Homo sapiens OX=9606 GN=IGHMBP2 PE=1 SV=3	8	7	8	6	993	109.1	8.97	7.25139e+06	43	IGHMBP2
Q3YEC7	Rab-like protein 6 OS=Homo sapiens OX=9606 GN=RABL6 PE=1 SV=2	19	10	10	10	729	79.5	5.22	3.11509e+07	66	RABL6
P43246	DNA mismatch repair protein Msh2 OS=Homo sapiens OX=9606 GN=MSH2 PE=1 SV=1	15	14	14	14	934	104.7	5.77	1.08106e+07	34	MSH2
Q9UNX4	WD repeat-containing protein 3 OS=Homo sapiens OX=9606 GN=WDR3 PE=1 SV=1	10	10	11	10	943	106	6.64	5.70465e+06	51	WDR3
A8MX75	General transcription and DNA repair factor IIH helicase subunit XPD (Fragment) OS=Homo sapiens OX=9606 GN=ERCC2 PE=1 SV=2	16	10	10	10	706	80.5	8.02	8.49137e+06	37	ERCC2
Q96SB3	Neurabin-2 OS=Homo sapiens OX=9606 GN=PPP1R9B PE=1 SV=3	13	9	10	9	817	89.3	4.97	7.85754e+06	37	PPP1R9B
O94874	E3 UFM1-protein ligase 1 OS=Homo sapiens OX=9606 GN=UFL1 PE=1 SV=2	12	10	10	10	794	89.5	6.79	1.31846e+07	42	UFL1
B1AHC9	ATP-dependent DNA helicase 2 subunit 1 OS=Homo sapiens OX=9606 GN=XRCC6 PE=1 SV=1	18	9	9	9	559	64.2	9.28	1.62186e+07	37	XRCC6
A0A090N7Y2	ATP-binding cassette, sub-family F (GCN20), member 2 OS=Homo sapiens OX=9606 GN=ABCF2 PE=4 SV=1	16	10	10	10	634	72.4	7.49	7.47956e+06	45	ABCF2
E9PPJ0	Splicing factor 3B subunit 2 OS=Homo sapiens OX=9606 GN=SF3B2 PE=1 SV=1	12	10	11	10	878	98.1	5.62	1.92916e+07	45	SF3B2
Q12797	Aspartyl/asparaginyl beta-hydroxylase OS=Homo sapiens OX=9606 GN=ASPH PE=1 SV=3	15	12	12	12	758	85.8	5.01	1.23603e+07	56	ASPH
F8VS07	LIM domain and actin-binding protein 1 OS=Homo sapiens OX=9606 GN=LIMA1 PE=1 SV=1	21	9	10	9	456	51.1	5.49	1.15502e+07	49	LIMA1
Q92614	Unconventional myosin-XVIIIa OS=Homo sapiens OX=9606 GN=MYO18A PE=1 SV=3	6	11	11	11	2054	233	6.3	4.92478e+06	33	MYO18A
O43290	U4/U6.U5 tri-snRNP-associated protein 1 OS=Homo sapiens OX=9606 GN=SART1 PE=1 SV=1	15	10	10	10	800	90.2	6.13	7.1995e+06	38	SART1
Q9Y2W1	Thyroid hormone receptor-associated protein 3 OS=Homo sapiens OX=9606 GN=THRAP3 PE=1 SV=2	13	12	12	7	955	108.6	10.15	2.65638e+07	20	THRAP3
Q9NVU7	Protein SDA1 homolog OS=Homo sapiens OX=9606 GN=SDAD1 PE=1 SV=3	14	10	12	10	687	79.8	9.25	9.21281e+06	12	SDAD1
Q08J23	RNA cytosine C(5)-methyltransferase NSUN2 OS=Homo sapiens OX=9606 GN=NSUN2 PE=1 SV=2	13	10	11	10	767	86.4	6.77	7.01891e+06	54	NSUN2
B4E2V3	cDNA FLJ56606, highly similar to Serine/threonine-protein kinase TAO2 OS=Homo sapiens OX=9606 PE=2 SV=1	12	10	10	4	822	93.9	8.05	4.66983e+06	52
V9GYM8	Guanine nucleotide exchange factor H1 OS=Homo sapiens OX=9606 GN=ARHGEF2 PE=1 SV=1	10	10	10	10	1031	116	7.37	8.80245e+06	33	ARHGEF2
A0A804HL40	Leucine-rich PPR motif-containing protein, mitochondrial OS=Homo sapiens OX=9606 GN=LRPPRC PE=4 SV=1	7	11	11	11	1393	157.7	6.18	7.07146e+06	60	LRPPRC
Q9P2E5	Chondroitin sulfate glucuronyltransferase OS=Homo sapiens OX=9606 GN=CHPF2 PE=2 SV=2	14	11	12	11	772	85.9	7.83	1.35514e+07	58	CHPF2
A0A7I2V4F0	ATP-dependent RNA helicase DDX1 OS=Homo sapiens OX=9606 GN=DDX1 PE=1 SV=1	17	11	11	11	734	81.7	7.33	7.42114e+06	2	DDX1
Q13769	THO complex subunit 5 homolog OS=Homo sapiens OX=9606 GN=THOC5 PE=1 SV=2	11	8	9	8	683	78.5	6.87	1.34019e+07	57	THOC5
Q7L7X3	Serine/threonine-protein kinase TAO1 OS=Homo sapiens OX=9606 GN=TAOK1 PE=1 SV=1	11	10	10	7	1001	116	7.65	6.70076e+06	34	TAOK1
O00461	Golgi integral membrane protein 4 OS=Homo sapiens OX=9606 GN=GOLIM4 PE=1 SV=1	13	7	9	7	696	81.8	4.77	5.34447e+06	39	GOLIM4
O00203	AP-3 complex subunit beta-1 OS=Homo sapiens OX=9606 GN=AP3B1 PE=1 SV=3	9	10	10	10	1094	121.2	6.04	6.76182e+06	53	AP3B1
Q7Z406	Myosin-14 OS=Homo sapiens OX=9606 GN=MYH14 PE=1 SV=2	4	8	8	1	1995	227.7	5.6	3.95578e+06	37	MYH14
P27694	Replication protein A 70 kDa DNA-binding subunit OS=Homo sapiens OX=9606 GN=RPA1 PE=1 SV=2	16	9	9	9	616	68.1	7.21	9.61141e+06	39	RPA1
P56192	Methionine--tRNA ligase, cytoplasmic OS=Homo sapiens OX=9606 GN=MARS1 PE=1 SV=2	9	8	8	8	900	101.1	6.16	1.03421e+07	72	MARS1
B4DS66	MICOS complex subunit MIC60 OS=Homo sapiens OX=9606 PE=2 SV=1	18	9	9	9	660	73.3	5.99	3.43824e+06	16
B4DQ92	cDNA FLJ59379, highly similar to Hematopoietic lineage cell-specific protein OS=Homo sapiens OX=9606 PE=2 SV=1	23	8	9	8	449	49.6	4.75	6.62189e+06	25
A8MXP9	Matrin-3 OS=Homo sapiens OX=9606 GN=MATR3 PE=1 SV=1	10	9	9	9	895	99.9	6.04	5.63375e+06	47	MATR3
Q96T88	E3 ubiquitin-protein ligase UHRF1 OS=Homo sapiens OX=9606 GN=UHRF1 PE=1 SV=1	9	8	8	8	793	89.8	7.56	6.44907e+06	39	UHRF1
Q5JTH9	RRP12-like protein OS=Homo sapiens OX=9606 GN=RRP12 PE=1 SV=2	8	10	10	9	1297	143.6	8.75	8.93348e+06	12	RRP12
E9PLT2	Nucleolar transcription factor 1 (Fragment) OS=Homo sapiens OX=9606 GN=UBTF PE=1 SV=1	42	7	8	1	194	23	9.76	1161976	28	UBTF
O14974	Protein phosphatase 1 regulatory subunit 12A OS=Homo sapiens OX=9606 GN=PPP1R12A PE=1 SV=1	7	7	7	7	1030	115.2	5.4	6.01527e+06	52	PPP1R12A
A0A024RDA1	Exocyst complex component 1, isoform CRA_a OS=Homo sapiens OX=9606 GN=EXOC1 PE=3 SV=1	12	10	10	10	879	100.2	6.6	1.52319e+07	48	EXOC1
Q1KMD3	Heterogeneous nuclear ribonucleoprotein U-like protein 2 OS=Homo sapiens OX=9606 GN=HNRNPUL2 PE=1 SV=1	11	9	9	9	747	85.1	4.91	5.5477e+06	71	HNRNPUL2
A8K3K1	cDNA FLJ78096, highly similar to Homo sapiens actin, alpha, cardiac muscle (ACTC), mRNA OS=Homo sapiens OX=9606 PE=2 SV=1	19	6	9	1	377	42	5.39	1.17099e+06	13
Q13144	Translation initiation factor eIF-2B subunit epsilon OS=Homo sapiens OX=9606 GN=EIF2B5 PE=1 SV=3	17	9	9	9	721	80.3	5.08	9.49976e+06	9	EIF2B5
A0A024R0S8	X-ray repair complementing defective repair in Chinese hamster cells 1, isoform CRA_b OS=Homo sapiens OX=9606 GN=XRCC1 PE=4 SV=1	14	8	8	8	633	69.5	6.39	1.20207e+07	5	XRCC1
P42285	Exosome RNA helicase MTR4 OS=Homo sapiens OX=9606 GN=MTREX PE=1 SV=3	10	10	10	10	1042	117.7	6.52	6.96792e+06	11	MTREX
P13639	Elongation factor 2 OS=Homo sapiens OX=9606 GN=EEF2 PE=1 SV=4	11	9	9	8	858	95.3	6.83	5.23094e+06	69	EEF2
Q5C9Z4	Nucleolar MIF4G domain-containing protein 1 OS=Homo sapiens OX=9606 GN=NOM1 PE=1 SV=1	9	8	8	8	860	96.2	8.1	7.09943e+06	49	NOM1
A0A0A0MRW6	Nucleolar protein 6 OS=Homo sapiens OX=9606 GN=NOL6 PE=1 SV=1	10	9	9	9	1008	112.1	7.62	5.96402e+06	36	NOL6
E7ENY0	Alpha-adducin OS=Homo sapiens OX=9606 GN=ADD1 PE=1 SV=1	13	8	8	8	663	73.4	6.55	7.11016e+06	57	ADD1
K7ERE3	Keratin, type I cytoskeletal 13 OS=Homo sapiens OX=9606 GN=KRT13 PE=1 SV=1	12	7	10	2	415	45.2	4.81	829112	35	KRT13
X5DNP5	General transcription factor IIi isoform B (Fragment) OS=Homo sapiens OX=9606 GN=GTF2I PE=2 SV=1	9	9	9	9	978	110.2	6.74	7.38336e+06	41	GTF2I
P21127	Cyclin-dependent kinase 11B OS=Homo sapiens OX=9606 GN=CDK11B PE=1 SV=4	8	7	7	7	795	92.6	5.54	6.06043e+06	82	CDK11B
Q86X52	Chondroitin sulfate synthase 1 OS=Homo sapiens OX=9606 GN=CHSY1 PE=1 SV=3	10	7	7	7	802	91.7	9.23	2.62621e+06	41	CHSY1
Q09161	Nuclear cap-binding protein subunit 1 OS=Homo sapiens OX=9606 GN=NCBP1 PE=1 SV=1	8	6	6	6	790	91.8	6.43	5.17851e+06	41	NCBP1
P33993	DNA replication licensing factor MCM7 OS=Homo sapiens OX=9606 GN=MCM7 PE=1 SV=4	12	8	8	8	719	81.3	6.46	3.96191e+06	26	MCM7
Q01813	ATP-dependent 6-phosphofructokinase, platelet type OS=Homo sapiens OX=9606 GN=PFKP PE=1 SV=2	12	8	8	7	784	85.5	7.55	6.87453e+06	48	PFKP
Q9BRS2	Serine/threonine-protein kinase RIO1 OS=Homo sapiens OX=9606 GN=RIOK1 PE=1 SV=2	11	6	7	6	568	65.5	6.19	8.14301e+06	76	RIOK1
B3KY60	cDNA FLJ16777 fis, clone BRHIP2029567, highly similar to Cell division cycle 5-like protein OS=Homo sapiens OX=9606 PE=2 SV=1	11	8	8	8	802	92.2	8.18	8.30985e+06	23
B7WP74	Pre-mRNA-splicing factor CWC22 homolog (Fragment) OS=Homo sapiens OX=9606 GN=CWC22 PE=1 SV=1	9	8	8	8	745	85.5	5.71	4.91711e+06	59	CWC22
Q9UL54	Serine/threonine-protein kinase TAO2 OS=Homo sapiens OX=9606 GN=TAOK2 PE=1 SV=2	6	8	8	1	1235	138.2	7.27	181688	15	TAOK2
B3KPQ9	DNA-binding protein SATB OS=Homo sapiens OX=9606 PE=2 SV=1	9	6	6	6	733	82.6	6.99	7.6189e+06	7
Q9Y5B9	FACT complex subunit SPT16 OS=Homo sapiens OX=9606 GN=SUPT16H PE=1 SV=1	8	8	8	8	1047	119.8	5.66	2.64853e+06	68	SUPT16H
Q8NI27	THO complex subunit 2 OS=Homo sapiens OX=9606 GN=THOC2 PE=1 SV=2	4	7	7	7	1593	182.7	8.44	2.84977e+06	38	THOC2
Q9Y5Q9	General transcription factor 3C polypeptide 3 OS=Homo sapiens OX=9606 GN=GTF3C3 PE=1 SV=1	8	7	7	7	886	101.2	5.07	4.43438e+06	57	GTF3C3
Q53HQ7	Elongation factor 1-alpha (Fragment) OS=Homo sapiens OX=9606 PE=2 SV=1	19	7	7	7	462	50.2	8.94	6.20568e+06	41
D9I4E1	Xeroderma pigmentosum complementation group C OS=Homo sapiens OX=9606 GN=XPC PE=2 SV=1	6	7	7	7	940	105.8	8.81	8.32906e+06	42	XPC
Q08945	FACT complex subunit SSRP1 OS=Homo sapiens OX=9606 GN=SSRP1 PE=1 SV=1	7	5	5	5	709	81	6.87	6.37372e+06	56	SSRP1
Q4KMP7	TBC1 domain family member 10B OS=Homo sapiens OX=9606 GN=TBC1D10B PE=1 SV=3	8	5	5	5	808	87.1	9.19	7.7586e+06	20	TBC1D10B
Q9NRL2	Bromodomain adjacent to zinc finger domain protein 1A OS=Homo sapiens OX=9606 GN=BAZ1A PE=1 SV=2	3	5	5	5	1556	178.6	6.6	2.41741e+06	36	BAZ1A
Q7Z794	Keratin, type II cytoskeletal 1b OS=Homo sapiens OX=9606 GN=KRT77 PE=1 SV=3	6	5	6	1	578	61.9	5.99	152385	27	KRT77
H3BLV9	SRSF protein kinase 1 (Fragment) OS=Homo sapiens OX=9606 GN=SRPK1 PE=1 SV=1	10	6	6	4	671	76	6.28	6.14329e+06	67	SRPK1
Q02413	Desmoglein-1 OS=Homo sapiens OX=9606 GN=DSG1 PE=1 SV=2	7	5	5	5	1049	113.7	5.03	2.10853e+06	38	DSG1
Q6DN12	Multiple C2 and transmembrane domain-containing protein 2 OS=Homo sapiens OX=9606 GN=MCTP2 PE=1 SV=3	8	7	7	7	878	99.5	7.56	4.37014e+06	48	MCTP2
Q8IWX8	Calcium homeostasis endoplasmic reticulum protein OS=Homo sapiens OX=9606 GN=CHERP PE=1 SV=3	7	6	6	6	916	103.6	9.04	4.63333e+06	34	CHERP
Q59EK1	Adducin 3 isoform a variant (Fragment) OS=Homo sapiens OX=9606 PE=2 SV=1	9	5	6	5	698	78.2	6.15	3.68079e+06	69
A0A7P0TAI0	78 kDa glucose-regulated protein OS=Homo sapiens OX=9606 GN=HSPA5 PE=1 SV=1	13	7	7	6	616	68.1	5.14	2.85753e+06	67	HSPA5
F8W1S1	Keratin, type II cytoskeletal 74 OS=Homo sapiens OX=9606 GN=KRT74 PE=1 SV=1	7	6	6	1	543	59.4	7.44	532103	22	KRT74
Q02040	A-kinase anchor protein 17A OS=Homo sapiens OX=9606 GN=AKAP17A PE=1 SV=2	12	8	8	8	695	80.7	9.73	4.30057e+06	13	AKAP17A
A0A024RB55	Centaurin, gamma 1, isoform CRA_b OS=Homo sapiens OX=9606 GN=CENTG1 PE=3 SV=1	9	6	6	6	836	90.5	8.78	2.21447e+06	19	CENTG1
B2RBS8	cDNA, FLJ95666, highly similar to Homo sapiens albumin (ALB), mRNA OS=Homo sapiens OX=9606 PE=2 SV=1	8	6	6	6	609	69.3	6.28	9.13514e+06	56
A8K3S3	Kinesin-like protein OS=Homo sapiens OX=9606 PE=2 SV=1	10	6	6	5	725	81.3	7.83	2.78174e+06	4
Q9BXP5	Serrate RNA effector molecule homolog OS=Homo sapiens OX=9606 GN=SRRT PE=1 SV=1	8	7	7	7	876	100.6	5.96	3.40619e+06	55	SRRT
P31151	Protein S100-A7 OS=Homo sapiens OX=9606 GN=S100A7 PE=1 SV=4	35	3	5	3	101	11.5	6.77	2.53164e+06	55	S100A7
Q14191	Werner syndrome ATP-dependent helicase OS=Homo sapiens OX=9606 GN=WRN PE=1 SV=2	3	5	6	5	1432	162.4	6.34	4.1637e+06	51	WRN
F5GY88	Mediator complex subunit 24 OS=Homo sapiens OX=9606 GN=MED24 PE=1 SV=2	6	7	8	7	1008	112.1	7.03	3.8073e+06	28	MED24
Q6P0P7	THRAP3 protein (Fragment) OS=Homo sapiens OX=9606 GN=THRAP3 PE=2 SV=1	17	6	6	1	374	41.7	11.5	351922	25	THRAP3
A0A7I2V4Y4	Alpha-actinin-1 OS=Homo sapiens OX=9606 GN=ACTN1 PE=1 SV=1	6	5	6	4	895	103.5	5.5	2.1916e+06	42	ACTN1
H0YG38	Pre-mRNA-processing factor 40 homolog A (Fragment) OS=Homo sapiens OX=9606 GN=PRPF40A PE=1 SV=2	17	6	6	2	367	38.7	5.39	426227	21	PRPF40A
P01040	Cystatin-A OS=Homo sapiens OX=9606 GN=CSTA PE=1 SV=1	53	6	6	6	98	11	5.5	8.02938e+06	67	CSTA
H7BXY3	RNA helicase OS=Homo sapiens OX=9606 GN=DHX30 PE=1 SV=1	5	6	6	6	1166	130.5	8.56	2.58162e+06	45	DHX30
H0Y9S9	Inositol hexakisphosphate and diphosphoinositol-pentakisphosphate kinase (Fragment) OS=Homo sapiens OX=9606 GN=PPIP5K2 PE=1 SV=1	16	6	6	1	398	45	9.19	389713	21	PPIP5K2
Q8WUQ7	Cactin OS=Homo sapiens OX=9606 GN=CACTIN PE=1 SV=3	8	4	4	4	758	88.6	9.14	1.45865e+06	49	CACTIN
A0A1X7SBS1	Heterogeneous nuclear ribonucleoprotein U OS=Homo sapiens OX=9606 GN=HNRNPU PE=1 SV=1	5	4	5	4	744	81.7	5.83	3.45559e+06	38	HNRNPU
Q92945	Far upstream element-binding protein 2 OS=Homo sapiens OX=9606 GN=KHSRP PE=1 SV=4	7	4	4	4	711	73.1	7.3	2.07671e+06	56	KHSRP
A0A1W2PNX8	Protein unc-45 homolog A OS=Homo sapiens OX=9606 GN=UNC45A PE=1 SV=1	6	6	6	6	1084	118.3	6.71	2.85001e+06	69	UNC45A
G3V1S1	DNA excision repair protein ERCC-3 OS=Homo sapiens OX=9606 GN=ERCC3 PE=3 SV=1	8	5	5	5	718	81.9	7.87	2.93929e+06	45	ERCC3
Q13393	Phospholipase D1 OS=Homo sapiens OX=9606 GN=PLD1 PE=1 SV=1	4	5	5	5	1074	124.1	8.78	2.84695e+06	33	PLD1
Q9ULG6	Cell cycle progression protein 1 OS=Homo sapiens OX=9606 GN=CCPG1 PE=1 SV=3	7	5	5	5	757	87.3	5.95	4.15704e+06	43	CCPG1
E9PKE3	Heat shock cognate 71 kDa protein OS=Homo sapiens OX=9606 GN=HSPA8 PE=1 SV=1	10	5	5	4	627	68.8	5.52	1.23197e+06	30	HSPA8
Q92608	Dedicator of cytokinesis protein 2 OS=Homo sapiens OX=9606 GN=DOCK2 PE=1 SV=2	3	6	6	6	1830	211.8	6.87	2.01941e+06	26	DOCK2
A0A804HHW9	Isoleucine--tRNA ligase, cytoplasmic OS=Homo sapiens OX=9606 GN=IARS1 PE=4 SV=1	4	6	6	6	1220	139.8	6.16	3.47172e+06	37	IARS1
Q96RN5	Mediator of RNA polymerase II transcription subunit 15 OS=Homo sapiens OX=9606 GN=MED15 PE=1 SV=2	7	4	4	4	788	86.7	9.42	1.6496e+06	39	MED15
A8K1E1	cDNA FLJ75589, highly similar to Homo sapiens mutS homolog 3 (E. coli) (MSH3), mRNA OS=Homo sapiens OX=9606 PE=2 SV=1	6	6	6	6	1128	126.7	8.09	2.84342e+06	67
B4DZQ5	PRP4 pre-mRNA-processing factor 4 homolog OS=Homo sapiens OX=9606 PE=2 SV=1	4	4	4	4	993	115.4	10.27	4.52297e+06	61
A0A024R6F2	Zinc finger CCCH domain-containing protein 14 OS=Homo sapiens OX=9606 GN=FLJ11806 PE=3 SV=1	12	4	4	4	424	48.1	7.94	2.07103e+06	29	FLJ11806
Q2NL82	Pre-rRNA-processing protein TSR1 homolog OS=Homo sapiens OX=9606 GN=TSR1 PE=1 SV=1	6	4	5	4	804	91.8	7.42	1.93545e+06	20	TSR1
B2R791	Pre-mRNA-splicing factor 3 OS=Homo sapiens OX=9606 PE=2 SV=1	7	5	5	5	683	77.5	9.5	3.47875e+06	47
B4DMD3	cDNA FLJ58174, highly similar to WW domain-binding protein 11 OS=Homo sapiens OX=9606 PE=2 SV=1	5	3	3	3	589	64.9	7.01	2.68154e+06	33
B5MCF9	Pescadillo homolog OS=Homo sapiens OX=9606 GN=PES1 PE=1 SV=1	8	4	4	4	571	66	7.5	2.04498e+06	57	PES1
Q59EC0	Adenosine deaminase, RNA-specific isoform ADAR-a variant (Fragment) OS=Homo sapiens OX=9606 PE=2 SV=1	3	4	4	4	1244	137.7	8.48	2.02349e+06	22
A8KA74	cDNA FLJ76065 OS=Homo sapiens OX=9606 PE=2 SV=1	5	4	4	4	857	97.6	7.69	1.08459e+06	53
G3V3T3	Apoptotic chromatin condensation inducer in the nucleus (Fragment) OS=Homo sapiens OX=9606 GN=ACIN1 PE=1 SV=1	24	4	4	1	194	21.1	4.55	576058	16	ACIN1
Q562R1	Beta-actin-like protein 2 OS=Homo sapiens OX=9606 GN=ACTBL2 PE=1 SV=2	11	3	4	1	376	42	5.59	5.58836e+06	36	ACTBL2
Q06830	Peroxiredoxin-1 OS=Homo sapiens OX=9606 GN=PRDX1 PE=1 SV=1	23	5	5	4	199	22.1	8.13	2.97295e+06	54	PRDX1
Q15020	Squamous cell carcinoma antigen recognized by T-cells 3 OS=Homo sapiens OX=9606 GN=SART3 PE=1 SV=1	4	4	4	4	963	109.9	5.57	1.68562e+06	42	SART3
P81605	Dermcidin OS=Homo sapiens OX=9606 GN=DCD PE=1 SV=2	23	3	3	3	110	11.3	6.54	34605549	51	DCD
Q13823	Nucleolar GTP-binding protein 2 OS=Homo sapiens OX=9606 GN=GNL2 PE=1 SV=1	3	2	3	2	731	83.6	9.25	2.02387e+06	28	GNL2
A0A6I8PL42	Leucyl-tRNA synthetase OS=Homo sapiens OX=9606 GN=LARS1 PE=1 SV=1	6	5	5	5	1130	129.1	7.87	1.70069e+06	47	LARS1
Q14444	Caprin-1 OS=Homo sapiens OX=9606 GN=CAPRIN1 PE=1 SV=2	4	3	3	3	709	78.3	5.25	1.58243e+06	48	CAPRIN1
Q14644	Ras GTPase-activating protein 3 OS=Homo sapiens OX=9606 GN=RASA3 PE=1 SV=3	5	4	4	4	834	95.6	7.15	2.00071e+06	47	RASA3
B3KRJ9	cDNA FLJ34439 fis, clone HLUNG2001146, highly similar to Splicing factor, arginine/serine-rich 12 OS=Homo sapiens OX=9606 PE=2 SV=1	7	3	4	3	514	58.2	9.92	1.58784e+06	34
A0A7P0TAE1	Endoplasmin OS=Homo sapiens OX=9606 GN=HSP90B1 PE=1 SV=1	6	5	5	5	789	90.7	5.24	1.17981e+06	36	HSP90B1
Q9H1I8	Activating signal cointegrator 1 complex subunit 2 OS=Homo sapiens OX=9606 GN=ASCC2 PE=1 SV=3	6	4	4	4	757	86.3	5.16	3.62236e+06	45	ASCC2
Q86YS7	C2 domain-containing protein 5 OS=Homo sapiens OX=9606 GN=C2CD5 PE=1 SV=1	4	4	4	4	1000	110.4	5.69	1.234e+06	22	C2CD5
Q9UI36	Dachshund homolog 1 OS=Homo sapiens OX=9606 GN=DACH1 PE=1 SV=4	4	3	3	3	758	78.5	8.51	1.96286e+06	54	DACH1
U3KQ43	Mediator of RNA polymerase II transcription subunit 16 OS=Homo sapiens OX=9606 GN=MED16 PE=1 SV=1	7	5	5	5	663	72.9	6.71	3.02079e+06	49	MED16
Q13574	Diacylglycerol kinase zeta OS=Homo sapiens OX=9606 GN=DGKZ PE=1 SV=4	5	4	4	4	928	103.9	8.05	1.61765e+06	20	DGKZ
Q9GZR7	ATP-dependent RNA helicase DDX24 OS=Homo sapiens OX=9606 GN=DDX24 PE=1 SV=1	4	4	4	4	859	96.3	9.06	1.77511e+06	39	DDX24
A0A024QZ91	Ataxin 2-like, isoform CRA_a OS=Homo sapiens OX=9606 GN=ATXN2L PE=3 SV=1	5	5	5	5	975	103.5	8.12	2.14768e+06	29	ATXN2L
Q7Z3R8	DNA-directed RNA polymerase subunit beta OS=Homo sapiens OX=9606 GN=DKFZp686D10173 PE=2 SV=1	4	5	5	5	1133	127.7	8.5	928563	14	DKFZp686D10173
P49848	Transcription initiation factor TFIID subunit 6 OS=Homo sapiens OX=9606 GN=TAF6 PE=1 SV=1	7	4	4	4	677	72.6	8.6	965197	53	TAF6
O60306	RNA helicase aquarius OS=Homo sapiens OX=9606 GN=AQR PE=1 SV=4	2	4	4	3	1485	171.2	6.37	1.49293e+06	51	AQR
B3KNB9	HBS1-like protein OS=Homo sapiens OX=9606 PE=2 SV=1	6	4	4	4	684	75.4	6.61	2.91849e+06	58
O00159	Unconventional myosin-Ic OS=Homo sapiens OX=9606 GN=MYO1C PE=1 SV=4	4	4	4	4	1063	121.6	9.41	2.17829e+06	81	MYO1C
B7ZKN7	DNA helicase OS=Homo sapiens OX=9606 GN=BLM PE=2 SV=1	3	3	4	2	1042	117	8.63	3.01359e+06	48	BLM
A0A0C4DGT8	Lysine-specific demethylase 9 OS=Homo sapiens OX=9606 GN=RSBN1 PE=1 SV=1	6	4	4	4	685	77.3	7.36	730201	35	-
B4DV79	Eukaryotic translation initiation factor 3 subunit B OS=Homo sapiens OX=9606 GN=EIF3B PE=2 SV=1	6	4	4	4	738	85.1	5.26	1.05858e+06	33	EIF3B
Q99856	AT-rich interactive domain-containing protein 3A OS=Homo sapiens OX=9606 GN=ARID3A PE=1 SV=2	9	4	4	4	593	62.9	4.91	2.48918e+06	38	ARID3A
Q7Z7L1	Schlafen family member 11 OS=Homo sapiens OX=9606 GN=SLFN11 PE=1 SV=2	3	3	3	3	901	102.8	7.77	943797	50	SLFN11
P05109	Protein S100-A8 OS=Homo sapiens OX=9606 GN=S100A8 PE=1 SV=1	28	3	4	3	93	10.8	7.03	3.06244e+06	64	S100A8
Q6PK82	AP-3 complex subunit delta (Fragment) OS=Homo sapiens OX=9606 GN=AP3D1 PE=2 SV=1	5	3	3	3	865	98.5	9.13	1.2956e+06	49	AP3D1
Q0VFW7	C14orf102 protein OS=Homo sapiens OX=9606 GN=C14orf102 PE=2 SV=1	4	3	3	3	933	106.7	6.21	414745	49	C14orf102
Q92830	Histone acetyltransferase KAT2A OS=Homo sapiens OX=9606 GN=KAT2A PE=1 SV=3	6	4	4	4	837	93.9	9.04	1.64289e+06	3	KAT2A
A0A590UK80	Uncharacterized protein (Fragment) OS=Homo sapiens OX=9606 PE=3 SV=1	2	3	3	1	1090	121	6.84	3.31931e+06	38
M0R2B7	DNA polymerase OS=Homo sapiens OX=9606 GN=POLD1 PE=1 SV=1	4	4	4	4	1133	126.3	7.21	1.02916e+06	38	POLD1
A0A140T947	Pre-mRNA-splicing factor ATP-dependent RNA helicase DHX16 (Fragment) OS=Homo sapiens OX=9606 GN=DHX16 PE=1 SV=1	7	4	4	3	669	76.9	6.09		31	DHX16
M0QXU2	Unconventional myosin-If (Fragment) OS=Homo sapiens OX=9606 GN=MYO1F PE=1 SV=2	27	3	3	1	117	13.1	4.87		10	MYO1F
Q16778	Histone H2B type 2-E OS=Homo sapiens OX=9606 GN=H2BC21 PE=1 SV=3	17	2	2	2	126	13.9	10.32	943375	88	H2BC21
F5H5P4	Proto-oncogene vav OS=Homo sapiens OX=9606 GN=VAV1 PE=1 SV=2	4	4	4	4	789	91.7	6.48	3.10351e+06	55	VAV1
Q92556	Engulfment and cell motility protein 1 OS=Homo sapiens OX=9606 GN=ELMO1 PE=1 SV=2	5	3	3	3	727	83.8	6.28	1.03909e+06	9	ELMO1
H6WCP5	Glutamyl-tRNA synthetase OS=Homo sapiens OX=9606 PE=2 SV=1	4	4	4	3	863	97.5	7.39	1.76879e+06	59
Q6P432	Peptidyl-prolyl cis-trans isomerase (Fragment) OS=Homo sapiens OX=9606 GN=PPIG PE=2 SV=1	13	3	3	3	247	27.5	9.5	2.51718e+06	48	PPIG
A0A5H1ZRQ2	RNA helicase OS=Homo sapiens OX=9606 GN=DDX17 PE=1 SV=2	4	3	3	1	731	80.4	8.37	1.10408e+06	41	DDX17
Q06AH7	Beta-1 metal-binding globulin OS=Homo sapiens OX=9606 GN=TF PE=2 SV=1	6	4	4	4	698	76.9	7.21	1.0371e+06	20	TF
A8K6U7	cDNA FLJ78252, highly similar to Homo sapiens heterogeneous nuclear ribonucleoprotein U-like 1 (HNRPUL1), transcript variant 1, mRNA OS=Homo sapiens OX=9606 PE=2 SV=1	5	4	4	4	856	95.6	6.92	4.22438e+07	6
Q8N1N4	Keratin, type II cytoskeletal 78 OS=Homo sapiens OX=9606 GN=KRT78 PE=1 SV=2	5	3	3	1	520	56.8	6.02	802424	59	KRT78
A0A1U9X8D3	PPP1R18 OS=Homo sapiens OX=9606 PE=4 SV=1	8	3	3	3	613	67.9	5.4	1.52873e+06	22
H7C144	Alpha-actinin-4 OS=Homo sapiens OX=9606 GN=ACTN4 PE=1 SV=2	3	3	4	2	906	104.3	5.5	740320	31	ACTN4
P06702	Protein S100-A9 OS=Homo sapiens OX=9606 GN=S100A9 PE=1 SV=1	19	2	2	2	114	13.2	6.13	3.08449e+06	48	S100A9
A8K0J3	cDNA FLJ76732, highly similar to Homo sapiens TAO kinase 3 (TAOK3), mRNA OS=Homo sapiens OX=9606 PE=2 SV=1	3	3	3	1	898	105.3	7.37	525250	31
B1Q2B0	URCC5 OS=Homo sapiens OX=9606 GN=URCC5 PE=2 SV=1	2	2	2	2	911	101.2	8.43	944271	45	URCC5
F5H5D3	Tubulin alpha chain OS=Homo sapiens OX=9606 GN=TUBA1C PE=1 SV=1	7	3	3	3	519	57.7	5.07	1.20676e+06	50	TUBA1C
P05089	Arginase-1 OS=Homo sapiens OX=9606 GN=ARG1 PE=1 SV=2	12	4	4	4	322	34.7	7.21	3.40663e+07	50	ARG1
P51532	Transcription activator BRG1 OS=Homo sapiens OX=9606 GN=SMARCA4 PE=1 SV=2	1	2	2	2	1647	184.5	7.88	791215	75	SMARCA4
Q53F85	Daxx (Fragment) OS=Homo sapiens OX=9606 PE=2 SV=1	6	3	3	3	740	81.2	4.88	3.48212e+06	26
B2R5Y4	cDNA, FLJ92684, highly similar to Homo sapiens IK cytokine, down-regulator of HLA II (IK), mRNA OS=Homo sapiens OX=9606 PE=2 SV=1	6	4	4	4	557	65.6	6.64	4.55523e+06	43
E7ETY2	Treacle protein OS=Homo sapiens OX=9606 GN=TCOF1 PE=1 SV=1	1	2	2	2	1488	152.2	8.85	298629	28	TCOF1
B4DUQ1	Heterogeneous nuclear ribonucleoprotein K OS=Homo sapiens OX=9606 PE=2 SV=1	12	4	4	4	439	48.5	5.92	870758	31
A0A0A0MT01	Actin-depolymerizing factor OS=Homo sapiens OX=9606 GN=GSN PE=1 SV=1	5	3	4	3	767	84.7	5.83	920299	28	GSN
A0A2U3TZM0	DNA helicase OS=Homo sapiens OX=9606 GN=CHD4 PE=1 SV=1	3	4	4	4	1902	216.7	6	782350	24	CHD4
A8K4W0	40S ribosomal protein S3a OS=Homo sapiens OX=9606 GN=RPS3A PE=2 SV=1	13	3	3	3	264	29.9	9.73	757212	27	RPS3A
A8K644	Splicing factor, arginine/serine-rich 4, isoform CRA_b OS=Homo sapiens OX=9606 GN=SFRS4 PE=2 SV=1	6	3	3	1	494	56.7	11.52		11	SFRS4
Q8N163	Cell cycle and apoptosis regulator protein 2 OS=Homo sapiens OX=9606 GN=CCAR2 PE=1 SV=2	3	3	3	3	923	102.8	5.22	481860	57	CCAR2
A0A7I2V649	Polyadenylate-binding protein 1 OS=Homo sapiens OX=9606 GN=PABPC1 PE=1 SV=1	7	4	4	4	590	65.1	9.36	1.58899e+06	23	PABPC1
Q9ULK4	Mediator of RNA polymerase II transcription subunit 23 OS=Homo sapiens OX=9606 GN=MED23 PE=1 SV=2	2	3	3	3	1368	156.4	7.4	778378	30	MED23
Q96F88	Processing of 1, ribonuclease P/MRP subunit (S. cerevisiae) OS=Homo sapiens OX=9606 GN=POP1 PE=2 SV=1	4	3	3	3	1024	114.6	9.2	1.08449e+07	6	POP1
P08670	Vimentin OS=Homo sapiens OX=9606 GN=VIM PE=1 SV=4	6	2	3	2	466	53.6	5.12	551886	53	VIM
Q86YV0	RAS protein activator like-3 OS=Homo sapiens OX=9606 GN=RASAL3 PE=1 SV=2	4	4	4	4	1011	111.8	8.75	586143	21	RASAL3
A0A0G2JLI4	DEAD box protein 5 OS=Homo sapiens OX=9606 GN=DDX5 PE=1 SV=2	6	3	3	1	509	57.1	8.24	226133	32	DDX5
Q08188	Protein-glutamine gamma-glutamyltransferase E OS=Homo sapiens OX=9606 GN=TGM3 PE=1 SV=4	4	3	3	3	693	76.6	5.86	519622	24	TGM3
A0A0S2Z4Z6	Serine/arginine repetitive matrix 1 isoform 2 (Fragment) OS=Homo sapiens OX=9606 GN=SRRM1 PE=1 SV=1	4	3	3	3	918	103.9	11.84	1.1569e+06	30	SRRM1
Q4KMQ1	Taperin OS=Homo sapiens OX=9606 GN=TPRN PE=1 SV=2	5	3	3	3	711	75.5	7.25	455686	36	TPRN
B4DEZ1	Exocyst complex component OS=Homo sapiens OX=9606 PE=2 SV=1	4	3	3	3	796	92.9	6.27	862416	15
H3BND8	Ubiquitin carboxyl-terminal hydrolase (Fragment) OS=Homo sapiens OX=9606 GN=USP7 PE=1 SV=1	4	3	3	3	909	105.5	5.58	826670	47	USP7
Q8WUM5	Gem (Nuclear organelle) associated protein 4 OS=Homo sapiens OX=9606 GN=GEMIN4 PE=2 SV=1	3	3	3	3	1058	120	6.09	1.69329e+06	41	GEMIN4
B7Z2C6	cDNA FLJ54515, highly similar to Rho-GTPase-activating protein 4 OS=Homo sapiens OX=9606 PE=2 SV=1	3	3	3	3	923	102.2	6.25	3.75215e+06	51
Q68E01	Integrator complex subunit 3 OS=Homo sapiens OX=9606 GN=INTS3 PE=1 SV=1	3	3	3	3	1043	118	5.8	1.99334e+06	37	INTS3
B0QYK0	RNA-binding protein EWS OS=Homo sapiens OX=9606 GN=EWSR1 PE=1 SV=1	5	2	2	2	618	64.9	9.38	2.4291e+06	24	EWSR1
Q15542	Transcription initiation factor TFIID subunit 5 OS=Homo sapiens OX=9606 GN=TAF5 PE=1 SV=3	5	3	3	3	800	86.8	5.64	873113	45	TAF5
Q2NKM7	DDX11 protein OS=Homo sapiens OX=9606 GN=DDX11 PE=2 SV=1	3	3	3	3	906	101.6	7.56	1.19208e+06	39	DDX11
P02765	Alpha-2-HS-glycoprotein OS=Homo sapiens OX=9606 GN=AHSG PE=1 SV=2	5	2	2	2	367	39.3	5.72	799144	39	AHSG
Q0IIN5	VCP protein OS=Homo sapiens OX=9606 GN=VCP PE=2 SV=1	7	3	3	3	475	52.4	5.02	680268	26	VCP
Q9UKV8	Protein argonaute-2 OS=Homo sapiens OX=9606 GN=AGO2 PE=1 SV=3	2	2	2	2	859	97.1	9.19	579348	61	AGO2
Q9UL03	Integrator complex subunit 6 OS=Homo sapiens OX=9606 GN=INTS6 PE=1 SV=1	3	3	3	3	887	100.3	8.62	678511	60	INTS6
Q02880	DNA topoisomerase 2-beta OS=Homo sapiens OX=9606 GN=TOP2B PE=1 SV=3	2	3	3	3	1626	183.2	8	561006	40	TOP2B
B2RDW0	cDNA, FLJ96792, highly similar to Homo sapiens calmodulin 2 (phosphorylase kinase, delta) (CALM2), mRNA OS=Homo sapiens OX=9606 PE=2 SV=1	21	2	2	2	149	16.8	4.22	232280	42
B7Z8F4	RNA helicase OS=Homo sapiens OX=9606 PE=2 SV=1	4	3	3	2	1181	133.9	7.88	902810	5
Q86UP2	Kinectin OS=Homo sapiens OX=9606 GN=KTN1 PE=1 SV=1	2	3	3	3	1357	156.2	5.64	1.19744e+06	32	KTN1
B7Z6Z4	Myosin light polypeptide 6 OS=Homo sapiens OX=9606 GN=MYL6 PE=1 SV=1	20	4	4	4	238	26.7	5.08	915202	23	MYL6
B3KP32	Oxysterol-binding protein OS=Homo sapiens OX=9606 PE=2 SV=1	7	3	3	2	509	58.1	8.22	546633	14
B3KNE7	cDNA FLJ14468 fis, clone MAMMA1000734, highly similar to Translocation protein SEC63 homolog OS=Homo sapiens OX=9606 PE=2 SV=1	6	2	2	2	418	47.9	8.9	278461	19
P23396	40S ribosomal protein S3 OS=Homo sapiens OX=9606 GN=RPS3 PE=1 SV=2	11	2	2	2	243	26.7	9.66	1.11801e+06	77	RPS3
A6NGN9	IgLON family member 5 OS=Homo sapiens OX=9606 GN=IGLON5 PE=1 SV=4	6	2	2	2	336	36.8	7.34	3.23332e+06	63	IGLON5
P69905	Hemoglobin subunit alpha OS=Homo sapiens OX=9606 GN=HBA1 PE=1 SV=2	16	2	2	2	142	15.2	8.68	1.18613e+06	8	HBA1HBA2
P25311	Zinc-alpha-2-glycoprotein OS=Homo sapiens OX=9606 GN=AZGP1 PE=1 SV=2	7	2	2	2	298	34.2	6.05	942747	53	AZGP1
A0A4W8VX11	Pericentriolar material 1 protein OS=Homo sapiens OX=9606 GN=PCM1 PE=4 SV=1	1	2	2	2	1860	210	5	471268	45	PCM1
B2RDE1	cDNA, FLJ96568, highly similar to Homo sapiens tropomyosin 3 (TPM3), mRNA OS=Homo sapiens OX=9606 PE=2 SV=1	12	3	3	3	248	29	4.75	818064	50
B2RB47	AMP deaminase OS=Homo sapiens OX=9606 PE=2 SV=1	4	3	3	3	879	100.7	6.93	996598	16
H3BPK7	Alanine--tRNA ligase OS=Homo sapiens OX=9606 GN=AARS1 PE=1 SV=4	3	2	2	2	999	110.1	5.67	371771	32	AARS1
B3KNC3	Nucleolar complex protein 2 homolog OS=Homo sapiens OX=9606 PE=2 SV=1	4	3	3	3	749	84.9	5.62	1.26198e+06	44
H3BQQ2	E3 ubiquitin-protein ligase ZNF598 OS=Homo sapiens OX=9606 GN=ZNF598 PE=1 SV=1	4	3	3	3	849	93.2	8.53	736487	21
P31944	Caspase-14 OS=Homo sapiens OX=9606 GN=CASP14 PE=1 SV=2	5	1	1	1	242	27.7	5.58	289493	76	CASP14
A0A1W2PS27	Mediator of RNA polymerase II transcription subunit 17 OS=Homo sapiens OX=9606 GN=MED17 PE=1 SV=1	5	3	3	3	652	74.1	8.65	2.80344e+06	39	MED17
E7ET15	U2 snRNP-associated SURP motif-containing protein OS=Homo sapiens OX=9606 GN=U2SURP PE=1 SV=1	3	2	2	2	1028	118.2	8.54	1.0591e+06	13	U2SURP
B8ZZL8	10 kDa heat shock protein, mitochondrial OS=Homo sapiens OX=9606 GN=HSPE1 PE=1 SV=1	32	3	3	3	101	10.7	9.58	2.39262e+06	30	HSPE1
A0A7G6J4N4	Ubiquitin carboxyl-terminal hydrolase OS=Homo sapiens OX=9606 PE=2 SV=1	2	2	2	2	802	87.5	5.27	205297	56
Q12872	Splicing factor, suppressor of white-apricot homolog OS=Homo sapiens OX=9606 GN=SFSWAP PE=1 SV=3	3	3	3	3	951	104.8	8.05	793984	44	SFSWAP
A0A7I2V323	Heterogeneous nuclear ribonucleoproteins A2/B1 OS=Homo sapiens OX=9606 GN=HNRNPA2B1 PE=1 SV=1	5	1	1	1	333	35.2	8.87		56	HNRNPA2B1
Q8TAQ2	SWI/SNF complex subunit SMARCC2 OS=Homo sapiens OX=9606 GN=SMARCC2 PE=1 SV=1	1	2	2	2	1214	132.8	5.69	813420	44	SMARCC2
B2RBE5	cDNA, FLJ95468, highly similar to Homo sapiens transcriptional coactivator tubedown-100 (TBDN100),transcript variant 1, mRNA OS=Homo sapiens OX=9606 PE=2 SV=1	3	3	3	3	866	101.2	7.42	858210	23
Q9UJV9	Probable ATP-dependent RNA helicase DDX41 OS=Homo sapiens OX=9606 GN=DDX41 PE=1 SV=2	3	2	2	2	622	69.8	6.84	783265	53	DDX41
Q2F834	Myosin regulatory light chain (Fragment) OS=Homo sapiens OX=9606 PE=2 SV=1	14	1	1	1	142	16.4	4.55		48
A0A3B3IT92	DNA replication licensing factor MCM4 OS=Homo sapiens OX=9606 GN=MCM4 PE=1 SV=1	3	3	3	3	904	100.7	6.95	1.38288e+06	27	MCM4
P17858	ATP-dependent 6-phosphofructokinase, liver type OS=Homo sapiens OX=9606 GN=PFKL PE=1 SV=6	5	2	2	1	780	85	7.5	229943	1	PFKL
Q9HAU5	Regulator of nonsense transcripts 2 OS=Homo sapiens OX=9606 GN=UPF2 PE=1 SV=1	2	3	3	3	1272	147.7	5.69	868429	24	UPF2
P40222	Alpha-taxilin OS=Homo sapiens OX=9606 GN=TXLNA PE=1 SV=3	3	2	2	2	546	61.9	6.52	1.1264e+06	56	TXLNA
B3KXC7	cDNA FLJ45182 fis, clone BRAWH3047692, highly similar to Homo sapiens peroxisomal LON protease like (LONPL), mRNA OS=Homo sapiens OX=9606 PE=2 SV=1	4	2	2	2	581	64	7.78	523104	52
P78362	SRSF protein kinase 2 OS=Homo sapiens OX=9606 GN=SRPK2 PE=1 SV=3	4	3	3	1	688	77.5	4.97	379536	55	SRPK2
Q8WTT2	Nucleolar complex protein 3 homolog OS=Homo sapiens OX=9606 GN=NOC3L PE=1 SV=1	2	2	2	2	800	92.5	9.17	596761	48	NOC3L
Q13111	Chromatin assembly factor 1 subunit A OS=Homo sapiens OX=9606 GN=CHAF1A PE=1 SV=3	2	2	2	2	956	106.8	5.94	1.68326e+06	24	CHAF1A
M0QZM1	Heterogeneous nuclear ribonucleoprotein M (Fragment) OS=Homo sapiens OX=9606 GN=HNRNPM PE=1 SV=1	7	3	3	3	383	40	6.73	1.05832e+06	37	HNRNPM
O00182	Galectin-9 OS=Homo sapiens OX=9606 GN=LGALS9 PE=1 SV=2	6	2	2	2	355	39.5	9.17	333622	54	LGALS9
F5GZQ3	Trifunctional enzyme subunit beta, mitochondrial OS=Homo sapiens OX=9606 GN=HADHB PE=1 SV=1	4	2	2	2	459	49.6	9.42	1.31255e+06	63	HADHB
Q8IY37	Probable ATP-dependent RNA helicase DHX37 OS=Homo sapiens OX=9606 GN=DHX37 PE=1 SV=1	2	3	3	3	1157	129.5	8.1	381740	37	DHX37
P46063	ATP-dependent DNA helicase Q1 OS=Homo sapiens OX=9606 GN=RECQL PE=1 SV=3	3	2	3	1	649	73.4	7.88	848846	34	RECQL
A0A0A0MSJ9	Ras GTPase-activating protein 2 OS=Homo sapiens OX=9606 GN=RASA2 PE=1 SV=1	4	3	3	3	853	96.9	7.2	1.23052e+06	34
A0A161I202	Lactotransferrin OS=Homo sapiens OX=9606 GN=LTF PE=2 SV=1	3	2	2	2	711	78.3	8.18	912228	24	LTF
B4DKJ0	cDNA FLJ58539, highly similar to Keratin, type II cytoskeletal 4 OS=Homo sapiens OX=9606 PE=2 SV=1	5	3	3	1	509	55.3	6.61	327972	18
Q96IR1	RPS4X protein (Fragment) OS=Homo sapiens OX=9606 GN=RPS4X PE=2 SV=2	9	3	3	3	243	27.2	9.94	2.95586e+06	52	RPS4X
P38919	Eukaryotic initiation factor 4A-III OS=Homo sapiens OX=9606 GN=EIF4A3 PE=1 SV=4	5	2	2	2	411	46.8	6.73	1.11171e+06	48	EIF4A3
O75534	Cold shock domain-containing protein E1 OS=Homo sapiens OX=9606 GN=CSDE1 PE=1 SV=2	2	2	2	2	798	88.8	6.25	652505	45	CSDE1
Q59HE6	RNA binding motif protein 5 variant (Fragment) OS=Homo sapiens OX=9606 PE=2 SV=1	4	2	2	2	505	56.1	5.49	172745	34
Q9HB00	Desmocollin 1, isoform CRA_b OS=Homo sapiens OX=9606 GN=DSC1 PE=4 SV=1	2	1	1	1	840	93.8	5.53	1.60938e+06	40	DSC1
Q96P63	Serpin B12 OS=Homo sapiens OX=9606 GN=SERPINB12 PE=1 SV=1	5	2	2	2	405	46.2	5.53	649671	50	SERPINB12
F5GX64	DNA-binding protein SMUBP-2 (Fragment) OS=Homo sapiens OX=9606 GN=IGHMBP2 PE=1 SV=2	9	2	2	1	240	26.6	8.25	890360	30	IGHMBP2
P62805	Histone H4 OS=Homo sapiens OX=9606 GN=H4C1 PE=1 SV=2	21	2	2	2	103	11.4	11.36	1.15412e+06	24	H4C1H4C2H4C3H4C4H4C5H4C6H4C8H4C9H4C11H4C12H4C13H4C14H4C15H4C16
Q9H822	cDNA FLJ13989 fis, clone Y79AA1002083, highly similar to H.sapiens MUF1 protein OS=Homo sapiens OX=9606 PE=2 SV=1	11	2	2	2	216	23.6	11.11	984518	43
B4DY48	Kinesin-like protein OS=Homo sapiens OX=9606 PE=2 SV=1	4	2	2	1	561	63.1	8.85	315101	6
P02452	Collagen alpha-1(I) chain OS=Homo sapiens OX=9606 GN=COL1A1 PE=1 SV=5	1	2	2	2	1464	138.9	5.8	2.30995e+06	48	COL1A1
J3QR07	YTH domain-containing protein 1 OS=Homo sapiens OX=9606 GN=YTHDC1 PE=1 SV=1	2	2	2	2	735	85.5	6.23	572899	40	YTHDC1
H0Y455	DNA replication ATP-dependent helicase/nuclease (Fragment) OS=Homo sapiens OX=9606 GN=DNA2 PE=1 SV=1	6	2	2	1	375	42.3	8.84	135850	11	DNA2
Q13200	26S proteasome non-ATPase regulatory subunit 2 OS=Homo sapiens OX=9606 GN=PSMD2 PE=1 SV=3	2	2	2	2	908	100.1	5.2	609964	30	PSMD2
Q6UWP8	Suprabasin OS=Homo sapiens OX=9606 GN=SBSN PE=1 SV=2	15	2	2	2	590	60.5	7.01	545117	34	SBSN
O75330	Hyaluronan mediated motility receptor OS=Homo sapiens OX=9606 GN=HMMR PE=1 SV=2	2	2	2	2	724	84	5.83	1.10733e+06	33	HMMR
H0YNP5	Annexin (Fragment) OS=Homo sapiens OX=9606 GN=ANXA2 PE=1 SV=1	11	2	2	2	175	19.7	5.21	593086	50	ANXA2
Q9NR30	Nucleolar RNA helicase 2 OS=Homo sapiens OX=9606 GN=DDX21 PE=1 SV=5	3	2	2	2	783	87.3	9.28	1.73403e+06	52	DDX21
Q96GQ7	Probable ATP-dependent RNA helicase DDX27 OS=Homo sapiens OX=9606 GN=DDX27 PE=1 SV=2	3	2	2	2	796	89.8	9.28	1.4501e+06	44	DDX27
Q16777	Histone H2A type 2-C OS=Homo sapiens OX=9606 GN=H2AC20 PE=1 SV=4	12	2	2	2	129	14	10.9	1.6934e+06	37	H2AC20
P13489	Ribonuclease inhibitor OS=Homo sapiens OX=9606 GN=RNH1 PE=1 SV=2	4	2	2	2	461	49.9	4.82	688495	40	RNH1
I6L8B7	Fatty acid-binding protein 5 OS=Homo sapiens OX=9606 GN=FABP5 PE=1 SV=1	20	2	2	2	101	11.3	6.07	1.06247e+06	32	FABP5
B4DMJ5	cDNA FLJ53012, highly similar to Tubulin beta-7 chain OS=Homo sapiens OX=9606 PE=2 SV=1	7	1	1	1	242	27.3	4.5		51
A8K6K9	Hepatocyte growth factor OS=Homo sapiens OX=9606 PE=2 SV=1	2	2	2	2	728	82.9	7.83	692838	31
G3V580	Protein arginine N-methyltransferase 5 (Fragment) OS=Homo sapiens OX=9606 GN=PRMT5 PE=1 SV=1	10	2	2	2	180	20.4	6.55	780555	33	PRMT5
Q92896	Golgi apparatus protein 1 OS=Homo sapiens OX=9606 GN=GLG1 PE=1 SV=2	2	2	2	2	1179	134.5	6.9	198594	31	GLG1
Q59H09	Promyelocytic leukemia protein isoform 11 variant (Fragment) OS=Homo sapiens OX=9606 PE=2 SV=1	3	2	2	2	571	63.1	7.55	416550	53
Q9UKN8	General transcription factor 3C polypeptide 4 OS=Homo sapiens OX=9606 GN=GTF3C4 PE=1 SV=2	2	2	2	2	822	91.9	6.65	440057	21	GTF3C4
Q9P2I0	Cleavage and polyadenylation specificity factor subunit 2 OS=Homo sapiens OX=9606 GN=CPSF2 PE=1 SV=2	2	2	2	2	782	88.4	5.11	184520	29	CPSF2
Q8N2J1	cDNA FLJ90561 fis, clone OVARC1001132, weakly similar to GC-RICH SEQUENCE DNA-BINDING FACTOR (GCF) OS=Homo sapiens OX=9606 PE=2 SV=1	8	2	2	2	268	31.1	8.1	872434	9
A0A7P0TAQ9	DnaJ homolog subfamily C member 10 OS=Homo sapiens OX=9606 GN=DNAJC10 PE=1 SV=1	2	2	2	2	768	87.9	7.09	245145	44	DNAJC10
A0A2R3Z0D6	Hemoglobin subunit beta (Fragment) OS=Homo sapiens OX=9606 PE=3 SV=1	34	2	2	2	68	7.4	8.54	305824	30
Q5D862	Filaggrin-2 OS=Homo sapiens OX=9606 GN=FLG2 PE=1 SV=1	1	2	2	2	2391	247.9	8.31	161921	24	FLG2
B4DPE5	cDNA FLJ58206, highly similar to Tuftelin-interacting protein 11 OS=Homo sapiens OX=9606 PE=2 SV=1	4	2	2	2	522	61.2	5.16	417395	31
B0QZK4	Heterochromatin protein 1-binding protein 3 (Fragment) OS=Homo sapiens OX=9606 GN=HP1BP3 PE=1 SV=1	8	2	2	2	253	28.5	9.88	1584927	37	HP1BP3
Q68D27	Uncharacterized protein DKFZp686B20267 OS=Homo sapiens OX=9606 GN=DKFZp686B20267 PE=2 SV=1	2	1	1	1	575	63.9	6.87		41	DKFZp686B20267
B4DF70	cDNA FLJ60461, highly similar to Peroxiredoxin-2 OS=Homo sapiens OX=9606 PE=2 SV=1	11	2	2	1	183	20.1	8.78	369263	24
Q86VX4	Structural maintenance of chromosomes protein OS=Homo sapiens OX=9606 GN=SMC3 PE=2 SV=1	1	2	2	2	1217	141.4	7.18	884004	36	SMC3
P85037	Forkhead box protein K1 OS=Homo sapiens OX=9606 GN=FOXK1 PE=1 SV=1	2	2	2	2	733	75.4	9.32	313597	40	FOXK1
Q8TCJ2	Dolichyl-diphosphooligosaccharide--protein glycosyltransferase subunit STT3B OS=Homo sapiens OX=9606 GN=STT3B PE=1 SV=1	2	2	2	2	826	93.6	8.91	466160	32	STT3B
P12273	Prolactin-inducible protein OS=Homo sapiens OX=9606 GN=PIP PE=1 SV=1	13	2	2	2	146	16.6	8.05	1.49789e+06	23	PIP
D3DQF6	POU domain, class 4, transcription factor 3, isoform CRA_a OS=Homo sapiens OX=9606 GN=POU4F3 PE=4 SV=1	2	2	2	2	771	84.1	9.83	775841	43	POU4F3
Q5T760	Serine/arginine-rich-splicing factor 11 (Fragment) OS=Homo sapiens OX=9606 GN=SRSF11 PE=1 SV=1	6	2	2	2	389	42.3	11.65		13	SRSF11
H0Y938	Coatomer subunit beta' OS=Homo sapiens OX=9606 GN=COPB2 PE=1 SV=2	2	2	2	2	898	101.5	5.82	460526	18	COPB2
H3BN98	40S ribosomal protein S15a (Fragment) OS=Homo sapiens OX=9606 PE=3 SV=2	10	2	2	2	237	27.2	9.55	212940	8
O00308	NEDD4-like E3 ubiquitin-protein ligase WWP2 OS=Homo sapiens OX=9606 GN=WWP2 PE=1 SV=2	3	2	2	2	870	98.9	7.12	172778	22	WWP2
B3KTB3	cDNA FLJ37987 fis, clone CTONG2011429, highly similar to Importin-4 OS=Homo sapiens OX=9606 PE=2 SV=1	3	2	2	2	945	103.2	4.81	305479	9
A0A6Q8PGU6	Vesicle-fusing ATPase OS=Homo sapiens OX=9606 GN=SPATA5 PE=1 SV=1	3	2	2	2	916	100.3	5.86	371212	20	SPATA5
Q4VB24	Histone cluster 1, H1e OS=Homo sapiens OX=9606 GN=HIST1H1E PE=2 SV=1	5	1	1	1	219	21.9	11.03	514654	50	HIST1H1E
M0R332	Unconventional myosin-IXb (Fragment) OS=Homo sapiens OX=9606 GN=MYO9B PE=1 SV=1	5	1	1	1	195	22.2	4.77	220996	64	MYO9B
A0A087X295	WD repeat-containing protein 6 OS=Homo sapiens OX=9606 GN=WDR6 PE=1 SV=1	2	2	2	2	1151	124.9	6.92	212645	2	WDR6
Q9NVP1	ATP-dependent RNA helicase DDX18 OS=Homo sapiens OX=9606 GN=DDX18 PE=1 SV=2	3	2	2	2	670	75.4	9.5	221842	38	DDX18
Q86V48	Leucine zipper protein 1 OS=Homo sapiens OX=9606 GN=LUZP1 PE=1 SV=2	2	2	2	2	1076	120.2	8.5	331215	49	LUZP1
Q6PKG0	La-related protein 1 OS=Homo sapiens OX=9606 GN=LARP1 PE=1 SV=2	2	2	2	2	1096	123.4	8.82	1890016	13	LARP1
P31025	Lipocalin-1 OS=Homo sapiens OX=9606 GN=LCN1 PE=1 SV=1	6	1	1	1	176	19.2	5.58	752373	56	LCN1
H0YB56	Protein LYRIC (Fragment) OS=Homo sapiens OX=9606 GN=MTDH PE=1 SV=1	5	1	1	1	224	24.5	9.76	184460	50	MTDH
A0A890VXV0	Light chain variable region (Fragment) OS=Homo sapiens OX=9606 PE=2 SV=1	11	1	1	1	114	12.4	5.96	3104988	73
Q29RF7	Sister chromatid cohesion protein PDS5 homolog A OS=Homo sapiens OX=9606 GN=PDS5A PE=1 SV=1	1	2	2	2	1337	150.7	7.91	507226	42	PDS5A
B3KXZ1	alpha-1,2-Mannosidase OS=Homo sapiens OX=9606 PE=2 SV=1	3	1	1	1	372	41.7	6.83	276476	46
Q59G24	Activated RNA polymerase II transcriptional coactivator p15 (Fragment) OS=Homo sapiens OX=9606 PE=2 SV=1	8	1	1	1	134	15.1	9.38	559002	38
Q5T749	Keratinocyte proline-rich protein OS=Homo sapiens OX=9606 GN=KPRP PE=1 SV=1	3	2	2	2	579	64.1	8.27	1.12853e+06	17	KPRP
B3KMB1	Structural maintenance of chromosomes protein OS=Homo sapiens OX=9606 PE=2 SV=1	2	2	2	2	1197	135.5	8.43	448041	25
Q13619	Cullin-4A OS=Homo sapiens OX=9606 GN=CUL4A PE=1 SV=3	2	2	2	2	759	87.6	8.13	153448	38	CUL4A
Q86TK5	SBF1 protein (Fragment) OS=Homo sapiens OX=9606 GN=SBF1 PE=2 SV=2	4	2	2	2	400	45.8	6.4	759832	34	SBF1
A0A804HKQ1	E3 ubiquitin-protein ligase MYCBP2 OS=Homo sapiens OX=9606 GN=MYCBP2 PE=4 SV=1	0	2	2	2	4752	521.4	7.02	697546	27	MYCBP2
A0A2R8Y811	40S ribosomal protein S14 (Fragment) OS=Homo sapiens OX=9606 GN=RPS14 PE=1 SV=1	9	1	1	1	150	16.1	10.05	337595	28	RPS14
F5GX80	Zinc finger CCHC domain-containing protein 8 (Fragment) OS=Homo sapiens OX=9606 GN=ZCCHC8 PE=1 SV=1	7	2	2	2	211	23.5	5.5	810797	27	ZCCHC8
Q9P035	Very-long-chain (3R)-3-hydroxyacyl-CoA dehydratase 3 OS=Homo sapiens OX=9606 GN=HACD3 PE=1 SV=2	3	1	1	1	362	43.1	8.94	538354	19	HACD3
A8K6T3	cDNA FLJ78674, highly similar to Homo sapiens desmocollin type 4 OS=Homo sapiens OX=9606 PE=2 SV=1	3	2	2	2	896	99.9	6.15	247601	13
Q9UMX0	Ubiquilin-1 OS=Homo sapiens OX=9606 GN=UBQLN1 PE=1 SV=2	3	1	1	1	589	62.5	5.11		70	UBQLN1
A0A7P0Z3Z5	DNA damage-binding protein 1 OS=Homo sapiens OX=9606 GN=DDB1 PE=1 SV=1	2	2	2	2	1069	119	5.24	868441	9	DDB1
A8K2R3	cDNA FLJ75083, highly similar to Homo sapiens amine oxidase (flavin containing) domain 2 (AOF2),mRNA OS=Homo sapiens OX=9606 PE=1 SV=1	1	1	1	1	730	81.1	6.23	234565	30
A0A087WX41	Clathrin heavy chain 2 OS=Homo sapiens OX=9606 GN=CLTCL1 PE=1 SV=1	1	1	1	1	1260	142.4	6.43	271058	32	CLTCL1
A0A087WVP4	Smoothelin OS=Homo sapiens OX=9606 GN=SMTN PE=1 SV=1	2	2	2	2	971	104.8	8.73	587333	28	SMTN
Q3LIE7	cDNA FLJ55321, highly similar to 24-dehydrocholesterol reductase OS=Homo sapiens OX=9606 GN=Nbla03646 PE=1 SV=1	2	1	1	1	427	49.4	7.55	309721	57	Nbla03646
A0A0C4DGN4	Zymogen granule protein 16 homolog B OS=Homo sapiens OX=9606 GN=ZG16B PE=1 SV=1	9	1	1	1	178	19.6	5.95	97098.7	15	ZG16B
Q5T750	Skin-specific protein 32 OS=Homo sapiens OX=9606 GN=XP32 PE=1 SV=1	3	1	1	1	250	26.2	7.97	633554	47	XP32
A0A087WVM4	Formyltetrahydrofolate synthetase OS=Homo sapiens OX=9606 GN=MTHFD1L PE=1 SV=1	2	2	2	2	913	99.2	7.27		12	MTHFD1L
Q15572	TATA box-binding protein-associated factor RNA polymerase I subunit C OS=Homo sapiens OX=9606 GN=TAF1C PE=1 SV=2	1	1	1	1	869	95.2	8.59	229812	29	TAF1C
A0A7I2V5Y5	Kinesin-like protein OS=Homo sapiens OX=9606 GN=KIF23 PE=1 SV=1	1	1	1	1	974	111.6	8.5		50	KIF23
J3QTR3	Ubiquitin-40S ribosomal protein S27a (Fragment) OS=Homo sapiens OX=9606 GN=RPS27A PE=1 SV=1	8	1	1	1	106	12.2	10.14	4.58247e+06	33	RPS27A
A8KAH1	L-serine-phosphatidylethanolamine phosphatidyltransferase OS=Homo sapiens OX=9606 PE=2 SV=1	3	1	1	1	473	55.4	8.38	1.023e+06	39
Q8IXW5	Putative RNA polymerase II subunit B1 CTD phosphatase RPAP2 OS=Homo sapiens OX=9606 GN=RPAP2 PE=1 SV=1	2	1	1	1	612	69.5	7.78	280950	50	RPAP2
A0A7I2YQ71	60 kDa chaperonin OS=Homo sapiens OX=9606 GN=HSPD1 PE=1 SV=1	8	1	2	1	310	33.7	8.87	319795	32	HSPD1
P10599	Thioredoxin OS=Homo sapiens OX=9606 GN=TXN PE=1 SV=3	9	1	1	1	105	11.7	4.92	948435	52	TXN
O75427	Leucine-rich repeat and calponin homology domain-containing protein 4 OS=Homo sapiens OX=9606 GN=LRCH4 PE=1 SV=2	2	1	1	1	683	73.4	8.22	225778	14	LRCH4
P38432	Coilin OS=Homo sapiens OX=9606 GN=COIL PE=1 SV=1	2	1	1	1	576	62.6	9.07		46	COIL
Q9NPI1	Bromodomain-containing protein 7 OS=Homo sapiens OX=9606 GN=BRD7 PE=1 SV=1	1	1	1	1	651	74.1	6.39	249158	35	BRD7
H7C2W9	60S ribosomal protein L31 (Fragment) OS=Homo sapiens OX=9606 GN=RPL31 PE=1 SV=1	8	1	1	1	108	12.8	11	528444	47	RPL31
B4DTZ1	cDNA FLJ60154, highly similar to Centrosomal protein of 110 kDa OS=Homo sapiens OX=9606 PE=2 SV=1	1	1	1	1	1012	113.4	8.65		42
Q69YP1	Uncharacterized protein DKFZp762M013 (Fragment) OS=Homo sapiens OX=9606 GN=DKFZp762M013 PE=2 SV=1	2	1	1	1	728	87.3	6.87	236112	36	DKFZp762M013
M0R2N5	Very-long-chain enoyl-CoA reductase OS=Homo sapiens OX=9606 GN=TECR PE=1 SV=1	3	1	1	1	346	39.9	9.61	297091	34	TECR
P42766	60S ribosomal protein L35 OS=Homo sapiens OX=9606 GN=RPL35 PE=1 SV=2	8	1	1	1	123	14.5	11.05	597322	43	RPL35
Q9NXH9	tRNA (guanine(26)-N(2))-dimethyltransferase OS=Homo sapiens OX=9606 GN=TRMT1 PE=1 SV=1	1	1	1	1	659	72.2	7.64	342771	59	TRMT1
Q9UPW5	Cytosolic carboxypeptidase 1 OS=Homo sapiens OX=9606 GN=AGTPBP1 PE=1 SV=3	1	1	1	1	1226	138.4	6.15	205003	11	AGTPBP1
A0A7I2V2F0	Heterogeneous nuclear ribonucleoprotein Q OS=Homo sapiens OX=9606 GN=SYNCRIP PE=1 SV=1	18	1	1	1	67	7.4	9.5	490908	34	SYNCRIP
A0A5C2G6U8	IGL c3407_light_IGKV3-15_IGKJ3 (Fragment) OS=Homo sapiens OX=9606 PE=2 SV=1	22	1	1	1	107	11.6	6.51		13
Q59G96	Dynamin 2 isoform 4 variant (Fragment) OS=Homo sapiens OX=9606 PE=2 SV=1	2	1	1	1	487	55.1	8.65	234027	39
Q8N766	ER membrane protein complex subunit 1 OS=Homo sapiens OX=9606 GN=EMC1 PE=1 SV=1	1	1	1	1	993	111.7	7.66	143695	54	EMC1
Q9Y2U8	Inner nuclear membrane protein Man1 OS=Homo sapiens OX=9606 GN=LEMD3 PE=1 SV=2	1	1	1	1	911	99.9	7.55	313373	29	LEMD3
E9PBY7	Zinc finger CCCH domain-containing protein 11A (Fragment) OS=Homo sapiens OX=9606 GN=ZC3H11A PE=1 SV=1	2	1	1	1	515	57.4	8.63	259526	30	ZC3H11A
G3V5V3	Nuclear export mediator factor NEMF (Fragment) OS=Homo sapiens OX=9606 GN=NEMF PE=1 SV=8	1	1	1	1	998	113.9	5.85	328952	39	NEMF
A0A3B3IRQ8	CTP synthase OS=Homo sapiens OX=9606 GN=CTPS1 PE=1 SV=1	3	1	1	1	451	50.4	6.23	360931	58	CTPS1
B4DXW2	cDNA FLJ60947, highly similar to Coiled-coil domain-containing protein 9 OS=Homo sapiens OX=9606 PE=2 SV=1	2	1	1	1	513	58	5.21	777172	33
A0A0B4J259	1,4-beta-N-acetylmuramidase C OS=Homo sapiens OX=9606 GN=LYZ PE=1 SV=1	7	1	1	1	137	15.3	8.69	1.0464e+06	42	LYZ
B7Z3V1	Sodium/potassium-transporting ATPase subunit alpha (Fragment) OS=Homo sapiens OX=9606 PE=2 SV=1	1	1	1	1	1020	112.4	5.35	359729	52
B3KMV5	cDNA FLJ12728 fis, clone NT2RP2000040, highly similar to Protein FAM62A OS=Homo sapiens OX=9606 PE=2 SV=1	1	1	1	1	1104	122.8	5.85	184875	38
B4DIX0	cDNA FLJ50778, highly similar to Protein flightless-1 homolog OS=Homo sapiens OX=9606 PE=2 SV=1	1	1	1	1	1238	141.4	6.1		40
A0A7P0Z4N2	Protein AATF OS=Homo sapiens OX=9606 GN=AATF PE=1 SV=1	2	1	1	1	474	53.3	4.68	594308	34	AATF
Q5TDG9	DnaJ homolog subfamily C member 16 OS=Homo sapiens OX=9606 GN=DNAJC16 PE=1 SV=1	2	1	1	1	595	69.3	7.15	180430	33	DNAJC16
Q53F02	Cleavage and polyadenylation specific factor 3, 73kDa variant (Fragment) OS=Homo sapiens OX=9606 PE=2 SV=1	2	1	1	1	684	77.4	5.66	156939	25
B3KPV5	cDNA FLJ32300 fis, clone PROST2002227, highly similar to U3 small nucleolar ribonucleoprotein protein MPP10 (Fragment) OS=Homo sapiens OX=9606 PE=2 SV=1	2	1	1	1	661	76.3	4.77	110476	23
Q14974	Importin subunit beta-1 OS=Homo sapiens OX=9606 GN=KPNB1 PE=1 SV=2	1	1	1	1	876	97.1	4.78	356796	29	KPNB1
Q9H0U3	Magnesium transporter protein 1 OS=Homo sapiens OX=9606 GN=MAGT1 PE=1 SV=1	3	1	1	1	335	38	9.63	796204	51	MAGT1
A0A7P0TB94	RNA helicase OS=Homo sapiens OX=9606 GN=DDX20 PE=1 SV=1	2	1	1	1	423	46.9	7.47	1.01885e+06	42	DDX20
E9PP73	Coatomer subunit beta (Fragment) OS=Homo sapiens OX=9606 GN=COPB1 PE=1 SV=8	2	1	1	1	485	55.4	6.43	286355	43	COPB1
B4DPV1	cDNA FLJ51927, highly similar to Ribosomal protein S6 kinase alpha-4 OS=Homo sapiens OX=9606 PE=2 SV=1	2	1	1	1	709	78.7	8.92	303159	31
A0A0D9SEL8	Calcium load-activated calcium channel OS=Homo sapiens OX=9606 GN=TMCO1 PE=1 SV=1	6	1	1	1	152	17.4	10.73	235120	43	TMCO1
Q14703	Membrane-bound transcription factor site-1 protease OS=Homo sapiens OX=9606 GN=MBTPS1 PE=1 SV=1	1	1	1	1	1052	117.7	8.75	359996	51	MBTPS1
A0A804HK65	Peroxisomal multifunctional enzyme type 2 OS=Homo sapiens OX=9606 GN=HSD17B4 PE=4 SV=1	2	1	1	1	712	77.2	8.95	166442	24	HSD17B4
O60244	Mediator of RNA polymerase II transcription subunit 14 OS=Homo sapiens OX=9606 GN=MED14 PE=1 SV=2	1	1	1	1	1454	160.5	8.73	229174	23	MED14
K7EMP1	Coiled-coil and C2 domain-containing protein 1A (Fragment) OS=Homo sapiens OX=9606 GN=CC2D1A PE=1 SV=1	2	1	1	1	405	45.9	9.69	126525	39	CC2D1A
B4DVQ5	Eukaryotic translation initiation factor 3 subunit C OS=Homo sapiens OX=9606 GN=EIF3C PE=2 SV=1	1	1	1	1	898	103.6	5.53	423823	44	EIF3C
M0QX76	40S ribosomal protein S16 (Fragment) OS=Homo sapiens OX=9606 GN=RPS16 PE=1 SV=1	14	1	1	1	50	5.6	9.63	589207	40	RPS16
H3BPD7	U3 small nucleolar RNA-associated protein 4 homolog (Fragment) OS=Homo sapiens OX=9606 GN=UTP4 PE=1 SV=2	7	1	1	1	148	16.8	7.24	227918	31	UTP4
Q9UP60	SNC73 protein OS=Homo sapiens OX=9606 GN=SNC73 PE=2 SV=1	3	1	1	1	384	40.9	6.15	435714	27	SNC73
B5MCT8	40S ribosomal protein S9 OS=Homo sapiens OX=9606 GN=RPS9 PE=1 SV=1	6	1	1	1	139	16.6	11.06	778773	38	RPS9
Q96AG4	Leucine-rich repeat-containing protein 59 OS=Homo sapiens OX=9606 GN=LRRC59 PE=1 SV=1	3	1	1	1	307	34.9	9.57	275820	37	LRRC59
R9WQY1	Synaptic functional regulator FMR1 OS=Homo sapiens OX=9606 GN=FMR1 PE=2 SV=1	1	1	1	1	566	63.9	8.4	336676	31	FMR1
Q9H9A7	RecQ-mediated genome instability protein 1 OS=Homo sapiens OX=9606 GN=RMI1 PE=1 SV=3	1	1	1	1	625	70.1	4.96	561869	34	RMI1
A0A1U9X9D5	Valine--tRNA ligase OS=Homo sapiens OX=9606 PE=3 SV=2	1	1	1	1	1264	140.4	7.59	134602	9
Q92750	Transcription initiation factor TFIID subunit 4B OS=Homo sapiens OX=9606 GN=TAF4B PE=1 SV=2	2	1	1	1	862	91	9.54	150778	45	TAF4B
C9JIZ6	Prosaposin OS=Homo sapiens OX=9606 GN=PSAP PE=1 SV=2	2	1	1	1	527	58.4	5.17	256463	35	-
Q9UBJ2	ATP-binding cassette sub-family D member 2 OS=Homo sapiens OX=9606 GN=ABCD2 PE=1 SV=1	1	1	1	1	740	83.2	8.92	171517	19	ABCD2
A0A3B3IRP0	Inositol 1,4,5-trisphosphate receptor type 1 (Fragment) OS=Homo sapiens OX=9606 GN=ITPR1 PE=1 SV=1	1	1	1	1	1548	176.1	5.9	954704	2	ITPR1
A0A679KTH4	Beta-galactosidase (Fragment) OS=Homo sapiens OX=9606 GN=EmGFP-LacZ-E2F-TdTom PE=3 SV=1	1	1	1	1	1279	145.4	5.81		38	EmGFP-LacZ-E2F-TdTom
Q14692	Ribosome biogenesis protein BMS1 homolog OS=Homo sapiens OX=9606 GN=BMS1 PE=1 SV=1	1	1	1	1	1282	145.7	6.44	406043	37	BMS1
Q05CU9	MNDA protein (Fragment) OS=Homo sapiens OX=9606 GN=MNDA PE=2 SV=1	5	1	1	1	310	35	9.82	175356	5	MNDA
A0A0A0MR74	Diacylglycerol O-acyltransferase 1 OS=Homo sapiens OX=9606 GN=DGAT1 PE=1 SV=1	4	1	1	1	315	33.5	9.33	282097	9	DGAT1
F5H282	T-complex protein 1 subunit alpha OS=Homo sapiens OX=9606 GN=TCP1 PE=1 SV=1	3	1	1	1	332	36.4	7.02	177586	18	TCP1
P62277	40S ribosomal protein S13 OS=Homo sapiens OX=9606 GN=RPS13 PE=1 SV=2	5	1	1	1	151	17.2	10.54	1.27072e+06	51	RPS13
Q53S24	Prothymosin, alpha OS=Homo sapiens OX=9606 GN=PTMAP7 PE=2 SV=1	9	1	1	1	110	12.1	3.79	220878	21	PTMAP7
P57772	Selenocysteine-specific elongation factor OS=Homo sapiens OX=9606 GN=EEFSEC PE=1 SV=4	2	1	1	1	596	65.3	8.35	299656	15	EEFSEC
Q8N5C6	S1 RNA-binding domain-containing protein 1 OS=Homo sapiens OX=9606 GN=SRBD1 PE=1 SV=2	1	1	1	1	995	111.7	8.72	145446	24	SRBD1
Q7KZ86	Junction plakoglobin (Fragment) OS=Homo sapiens OX=9606 PE=3 SV=1	5	1	1	1	171	18.8	8.85	285277	41
B4DXW6	Arginine--tRNA ligase OS=Homo sapiens OX=9606 PE=2 SV=1	2	1	1	1	454	52.3	6.48	384424	41
M0QZK8	Gamma-glutamylcyclotransferase OS=Homo sapiens OX=9606 PE=4 SV=1	10	1	1	1	103	11.6	4.92	451367	24
Q99729	Heterogeneous nuclear ribonucleoprotein A/B OS=Homo sapiens OX=9606 GN=HNRNPAB PE=1 SV=2	4	1	1	1	332	36.2	8.21	160975	9	HNRNPAB
A0A2U3T1J5	MHC class I antigen OS=Homo sapiens OX=9606 GN=HLA-B PE=3 SV=1	7	1	1	1	362	40.4	6.3	211000	1	HLA-B
Q14683	Structural maintenance of chromosomes protein 1A OS=Homo sapiens OX=9606 GN=SMC1A PE=1 SV=2	1	1	1	1	1233	143.1	7.64	172631	41	SMC1A
P62081	40S ribosomal protein S7 OS=Homo sapiens OX=9606 GN=RPS7 PE=1 SV=1	4	1	1	1	194	22.1	10.1	1.2998e+06	40	RPS7
K7EMH1	60S ribosomal protein L22 (Fragment) OS=Homo sapiens OX=9606 GN=RPL22 PE=1 SV=1	15	1	1	1	89	10.4	9.66	1.0633e+06	26	RPL22
A0A0J9YYL3	60 kDa poly(U)-binding-splicing factor (Fragment) OS=Homo sapiens OX=9606 GN=PUF60 PE=1 SV=1	2	1	1	1	505	54.6	5.34	142916	28	PUF60
A0A494C0Y9	Constitutive coactivator of PPAR-gamma-like protein 1 (Fragment) OS=Homo sapiens OX=9606 GN=FAM120A PE=1 SV=1	4	1	1	1	280	29.5	9.74	285130	14	FAM120A
A0A6Q8KRG2	Golgin subfamily A member 2 OS=Homo sapiens OX=9606 GN=GOLGA2 PE=1 SV=1	1	1	1	1	990	111.6	5	132876	22	GOLGA2
B4DTK7	cDNA FLJ61387, highly similar to Homo sapiens conserved nuclear protein NHN1 (NHN1), mRNA OS=Homo sapiens OX=9606 PE=2 SV=1	1	1	1	1	977	108.9	8.44	366811	33
Q86VP1	Tax1-binding protein 1 OS=Homo sapiens OX=9606 GN=TAX1BP1 PE=1 SV=2	1	1	1	1	789	90.8	5.43	341182	44	TAX1BP1
H0Y3U8	Chitinase-3-like protein 1 (Fragment) OS=Homo sapiens OX=9606 GN=CHI3L1 PE=1 SV=1	5	1	1	1	152	16.8	6.38	663664	19	CHI3L1
B3KWG6	cDNA FLJ43041 fis, clone BRTHA3003339, highly similar to Importin beta-3 OS=Homo sapiens OX=9606 PE=2 SV=1	2	1	1	1	718	81.2	4.94	258627	12
A0A7U3L728	KIR2DL3 OS=Homo sapiens OX=9606 PE=4 SV=1	2	1	1	1	341	37.9	6.95	314301	16
A0A7I2YQG2	Ribosomal protein L19 OS=Homo sapiens OX=9606 GN=RPL19 PE=1 SV=1	4	1	1	1	216	25.7	11.27	692066	44	RPL19
H7C0M1	H/ACA ribonucleoprotein complex subunit DKC1 (Fragment) OS=Homo sapiens OX=9606 GN=DKC1 PE=1 SV=1	6	1	1	1	229	25.8	9.1	180045	25	-
Q6DKJ3	Acetyl-coenzyme A synthetase (Fragment) OS=Homo sapiens OX=9606 GN=ACSS2 PE=2 SV=1	3	1	1	1	662	74.5	6.39	2.09319e+06	8	ACSS2
S6BAN6	IgG L chain OS=Homo sapiens OX=9606 PE=2 SV=1	5	1	1	1	216	22.9	8.31		38
Q6AHZ7	Uncharacterized protein DKFZp686A111 OS=Homo sapiens OX=9606 GN=DKFZp686A111 PE=2 SV=1	1	1	1	1	2109	238.7	7.36	127593	14	DKFZp686A111
Q9BRZ2	E3 ubiquitin-protein ligase TRIM56 OS=Homo sapiens OX=9606 GN=TRIM56 PE=1 SV=3	1	1	1	1	755	81.4	7.74	204796	40	TRIM56
Q99543	DnaJ homolog subfamily C member 2 OS=Homo sapiens OX=9606 GN=DNAJC2 PE=1 SV=4	1	1	1	1	621	72	8.7	139752	37	DNAJC2
Q6P9B9	Integrator complex subunit 5 OS=Homo sapiens OX=9606 GN=INTS5 PE=1 SV=1	1	1	1	1	1019	107.9	7.05	174903	29	INTS5
Q9H0S4	Probable ATP-dependent RNA helicase DDX47 OS=Homo sapiens OX=9606 GN=DDX47 PE=1 SV=1	2	1	1	1	455	50.6	9.1	273652	29	DDX47
J3QQQ9	KOW domain-containing protein OS=Homo sapiens OX=9606 PE=3 SV=1	7	1	1	1	107	12.7	10.78	544364	25
O94776	Metastasis-associated protein MTA2 OS=Homo sapiens OX=9606 GN=MTA2 PE=1 SV=1	1	1	1	1	668	75	9.66		34	MTA2
B2RE88	Phosphate carrier protein, mitochondrial OS=Homo sapiens OX=9606 PE=2 SV=1	3	1	1	1	361	39.9	9.36	649434	12
Q9H8H0	Nucleolar protein 11 OS=Homo sapiens OX=9606 GN=NOL11 PE=1 SV=1	1	1	1	1	719	81.1	6.07	211327	33	NOL11
Q8TCW3	DNA-directed RNA polymerase (Fragment) OS=Homo sapiens OX=9606 PE=2 SV=1	2	1	1	1	435	48.1	6.46	129560	26
P48594	Serpin B4 OS=Homo sapiens OX=9606 GN=SERPINB4 PE=1 SV=2	2	1	1	1	390	44.8	6.21	1.25846e+06	33	SERPINB4
O14647	Chromodomain-helicase-DNA-binding protein 2 OS=Homo sapiens OX=9606 GN=CHD2 PE=1 SV=2	0	1	1	1	1828	211.2	8.1	119968	16	CHD2
B4DH82	cDNA FLJ54437, highly similar to RRP5 protein homolog (Fragment) OS=Homo sapiens OX=9606 PE=2 SV=1	1	1	1	1	1299	143.1	8.32	201217	21
A0A4D5RAG0	Annexin OS=Homo sapiens OX=9606 PE=3 SV=1	4	1	1	1	269	30.1	5.64		22
F2Z2A5	DNA topoisomerase OS=Homo sapiens OX=9606 GN=TOP3B PE=1 SV=1	7	1	2	1	129	14.4	8.06	1.23544e+06	10	TOP3B
Q6NUR7	Ezrin OS=Homo sapiens OX=9606 GN=EZR PE=2 SV=1	1	1	1	1	586	69.2	6.27	232958	28	EZR
H0Y4D4	3-ketoacyl-CoA thiolase, peroxisomal (Fragment) OS=Homo sapiens OX=9606 GN=ACAA1 PE=1 SV=1	5	1	1	1	237	25	8.44	651736	31	ACAA1
Q15648	Mediator of RNA polymerase II transcription subunit 1 OS=Homo sapiens OX=9606 GN=MED1 PE=1 SV=4	1	1	1	1	1581	168.4	8.73		19	MED1
A0A090HNM7	DNA repair protein-complementing XP-G cells OS=Homo sapiens OX=9606 GN=ERCC5 PE=2 SV=1	1	1	1	1	1018	113.4	4.98	247609	38	ERCC5
F8VU68	Phosphatidylinositol 5-phosphate 4-kinase type-2 gamma OS=Homo sapiens OX=9606 GN=PIP4K2C PE=1 SV=1	8	1	1	1	171	19.1	8.63	161666	6	PIP4K2C
Q7L2J0	7SK snRNA methylphosphate capping enzyme OS=Homo sapiens OX=9606 GN=MEPCE PE=1 SV=1	1	1	1	1	689	74.3	9.57	221021	14	MEPCE
O94762	ATP-dependent DNA helicase Q5 OS=Homo sapiens OX=9606 GN=RECQL5 PE=1 SV=2	1	1	1	1	991	108.8	8.56	220621	29	RECQL5
P62269	40S ribosomal protein S18 OS=Homo sapiens OX=9606 GN=RPS18 PE=1 SV=3	7	1	1	1	152	17.7	10.99	430116	17	RPS18
Q13835	Plakophilin-1 OS=Homo sapiens OX=9606 GN=PKP1 PE=1 SV=2	2	1	1	1	747	82.8	9.13	180729	23	PKP1
H0YG48	Pleckstrin homology domain-containing family A member 5 (Fragment) OS=Homo sapiens OX=9606 GN=PLEKHA5 PE=1 SV=1	10	1	1	1	135	15.5	9.61	150053	18	PLEKHA5
O75691	Small subunit processome component 20 homolog OS=Homo sapiens OX=9606 GN=UTP20 PE=1 SV=3	0	1	1	1	2785	318.2	7.39	138572	7	UTP20
A0A2R8Y880	E3 ubiquitin-protein ligase RBBP6 (Fragment) OS=Homo sapiens OX=9606 GN=RBBP6 PE=1 SV=1	1	1	1	1	1759	197.2	9.55	203652	22	RBBP6
P46977	Dolichyl-diphosphooligosaccharide--protein glycosyltransferase subunit STT3A OS=Homo sapiens OX=9606 GN=STT3A PE=1 SV=2	1	1	1	1	705	80.5	8.07	123647	26	STT3A
B3KRQ2	cDNA FLJ34689 fis, clone MESAN2000815, highly similar to Homo sapiens leucine zipper protein 5 (LUZP5), mRNA OS=Homo sapiens OX=9606 PE=2 SV=1	1	1	1	1	1143	130.9	6.87	164910	25
B2RDX4	cDNA, FLJ96811, highly similar to Homo sapiens G patch domain containing 1 (GPATC1), mRNA OS=Homo sapiens OX=9606 PE=2 SV=1	1	1	1	1	931	103.3	7.15	338521	33
A0A1W2PPB7	Kinase D-interacting substrate of 220 kDa OS=Homo sapiens OX=9606 GN=KIDINS220 PE=1 SV=1	1	1	1	1	1316	146.4	7.42	202089	30	KIDINS220
Q9Y383	Putative RNA-binding protein Luc7-like 2 OS=Homo sapiens OX=9606 GN=LUC7L2 PE=1 SV=2	2	1	1	1	392	46.5	10.01	200226	25	LUC7L2
A0A384DVU0	Patatin-like phospholipase domain-containing protein 6 OS=Homo sapiens OX=9606 GN=PNPLA6 PE=1 SV=1	1	1	1	1	1365	149.8	7.81	408856	34	PNPLA6
Q16094	Calnexin (Fragment) OS=Homo sapiens OX=9606 PE=2 SV=1	3	1	1	1	272	31.2	4.79	267887	32
A0A804CAZ4	Rho guanine nucleotide exchange factor 18 OS=Homo sapiens OX=9606 GN=ARHGEF18 PE=4 SV=1	1	1	1	1	1014	113.9	6.23	250631	29	ARHGEF18
Q96T67	TOB3 OS=Homo sapiens OX=9606 PE=2 SV=1	1	1	1	1	578	65.1	9.33	346682	27
E9PLX7	60S ribosomal protein L27a OS=Homo sapiens OX=9606 GN=RPL27A PE=1 SV=1	10	1	1	1	113	12.5	11.44	292828	30	RPL27A
Q9Y5T5	Ubiquitin carboxyl-terminal hydrolase 16 OS=Homo sapiens OX=9606 GN=USP16 PE=1 SV=1	1	1	1	1	823	93.5	6.93	247184	41	USP16
A4FU69	EF-hand calcium-binding domain-containing protein 5 OS=Homo sapiens OX=9606 GN=EFCAB5 PE=1 SV=3	1	1	1	1	1503	173.3	5.82	313835	16	EFCAB5
Q8IY92	Structure-specific endonuclease subunit SLX4 OS=Homo sapiens OX=9606 GN=SLX4 PE=1 SV=3	1	1	1	1	1834	199.9	6.06		25	SLX4
P04075	Fructose-bisphosphate aldolase A OS=Homo sapiens OX=9606 GN=ALDOA PE=1 SV=2	4	1	1	1	364	39.4	8.09		23	ALDOA
P24928	DNA-directed RNA polymerase II subunit RPB1 OS=Homo sapiens OX=9606 GN=POLR2A PE=1 SV=2	1	1	1	1	1970	217	7.37	249063	24	POLR2A
B4DXF3	Bleomycin hydrolase OS=Homo sapiens OX=9606 PE=2 SV=1	3	1	1	1	368	42.4	6.25	532210	13
Q53GN4	WD repeat domain 1, isoform CRA_a (Fragment) OS=Homo sapiens OX=9606 GN=WDR1 PE=2 SV=1	1	1	1	1	606	66.1	6.65	384847	34	WDR1
A0A0A0MSH9	Chromodomain-helicase-DNA-binding protein 1-like OS=Homo sapiens OX=9606 GN=CHD1L PE=1 SV=2	1	1	1	1	825	92.9	6.84	80749	21	CHD1L
E7EWW7	TBC1 domain family member 31 OS=Homo sapiens OX=9606 GN=TBC1D31 PE=1 SV=1	1	1	1	1	943	110.2	8.5	118813	19	TBC1D31
A0A024R3R5	3-beta-hydroxysterol Delta (14)-reductase OS=Homo sapiens OX=9606 GN=LBR PE=3 SV=1	1	1	1	1	615	70.7	9.36	725293	19	LBR
A0A0S2Z4X1	Epididymis secretory sperm binding protein (Fragment) OS=Homo sapiens OX=9606 GN=RBM10 PE=2 SV=1	1	1	1	1	852	94.3	6.73	278823	35	RBM10
Q8N209	cDNA FLJ36380 fis, clone THYMU2008383 OS=Homo sapiens OX=9606 PE=2 SV=1	2	1	1	1	543	59.3	7.96	82362	23
P59665	Neutrophil defensin 1 OS=Homo sapiens OX=9606 GN=DEFA1 PE=1 SV=1	10	1	1	1	94	10.2	6.99	126907	25	DEFA1DEFA1B
Q12996	Cleavage stimulation factor subunit 3 OS=Homo sapiens OX=9606 GN=CSTF3 PE=1 SV=1	1	1	1	1	717	82.9	8.12	119773	20	CSTF3
A0A6Q8PFE5	Calpain inhibitor OS=Homo sapiens OX=9606 GN=CAST PE=1 SV=1	4	1	1	1	615	66.3	4.81		4	CAST
E9PK08	Serine/threonine-protein phosphatase 6 regulatory subunit 3 (Fragment) OS=Homo sapiens OX=9606 GN=PPP6R3 PE=1 SV=1	9	1	1	1	140	16.3	5.83		9	PPP6R3
O75805	HOXA-9A OS=Homo sapiens OX=9606 GN=HOXA-9 PE=4 SV=1	4	1	1	1	198	22.9	11.74	1.79968e+06	30	HOXA-9
A0A6Q8PF80	Prelamin-A/C OS=Homo sapiens OX=9606 GN=LMNA PE=1 SV=1	3	1	1	1	342	38.6	6.49	285603	18	LMNA
Q9H1E1	Ribonuclease 7 OS=Homo sapiens OX=9606 GN=RNASE7 PE=1 SV=2	9	1	1	1	156	17.4	9.69	120987	12	RNASE7
B3KSZ8	cDNA FLJ37362 fis, clone BRAMY2024004, highly similar to Splicing factor, arginine/serine-rich 16 OS=Homo sapiens OX=9606 PE=2 SV=1	2	1	1	1	655	74.7	10.36	168255	11
Q99442	Translocation protein SEC62 OS=Homo sapiens OX=9606 GN=SEC62 PE=1 SV=1	2	1	1	1	399	45.8	7.12	429195	19	SEC62
A0A6Q8PHK0	E3 ubiquitin-protein ligase TRIP12 OS=Homo sapiens OX=9606 GN=TRIP12 PE=1 SV=1	0	1	1	1	2067	228.3	8.6	70601.5	1	TRIP12
A0A087WV63	Cytoplasmic FMR1-interacting protein 2 OS=Homo sapiens OX=9606 GN=CYFIP2 PE=1 SV=1	13	1	1	1	71	8	4.2	266546	25	CYFIP2
P39023	60S ribosomal protein L3 OS=Homo sapiens OX=9606 GN=RPL3 PE=1 SV=2	2	1	1	1	403	46.1	10.18	221532	41	RPL3
A0A0A0MRM9	Nucleolar and coiled-body phosphoprotein 1 (Fragment) OS=Homo sapiens OX=9606 GN=NOLC1 PE=1 SV=1	1	1	1	1	708	74.6	9.47	194775	11	NOLC1
U6FSN9	Tyrosine-protein kinase receptor OS=Homo sapiens OX=9606 GN=Mprip-Ntrk1 fusion gene PE=2 SV=1	1	1	1	1	1331	150.4	6.29	118771	22	Mprip-Ntrk1 fusion gene
Q53R41	FAST kinase domain-containing protein 1, mitochondrial OS=Homo sapiens OX=9606 GN=FASTKD1 PE=1 SV=1	1	1	1	1	847	97.3	7.74	202741	14	FASTKD1
Q6ZSR6	Putative uncharacterized protein FLJ45256 OS=Homo sapiens OX=9606 PE=2 SV=3	4	1	1	1	202	22.9	6.58	586642	31
P26373	60S ribosomal protein L13 OS=Homo sapiens OX=9606 GN=RPL13 PE=1 SV=4	4	1	1	1	211	24.2	11.65	450305	18	RPL13
B4DH13	cDNA FLJ57973, highly similar to Focal adhesion kinase 1 OS=Homo sapiens OX=9606 PE=2 SV=1	1	1	1	1	750	84.4	6.58	326521	19
B4DZA5	Anoctamin OS=Homo sapiens OX=9606 PE=2 SV=1	1	1	1	1	929	108	6.95	88544.3	5
B4DPH5	cDNA FLJ55496, highly similar to Aminopeptidase N OS=Homo sapiens OX=9606 PE=2 SV=1	2	1	1	1	533	61.4	5.33	434839	17
Q8IW75	Serpin A12 OS=Homo sapiens OX=9606 GN=SERPINA12 PE=1 SV=1	2	1	1	1	414	47.1	9.29	105074	24	SERPINA12
A0A0C4DGG8	Cell division cycle and apoptosis regulator protein 1 (Fragment) OS=Homo sapiens OX=9606 GN=CCAR1 PE=1 SV=1	1	1	1	1	1043	120.4	5.92	111347	18	CCAR1
Q3B7A7	Trifunctional purine biosynthetic protein adenosine-3 OS=Homo sapiens OX=9606 GN=GART PE=2 SV=1	1	1	1	1	1010	107.7	6.77	124160	20	GART
A0A286YF78	D-3-phosphoglycerate dehydrogenase (Fragment) OS=Homo sapiens OX=9606 GN=PHGDH PE=1 SV=1	3	1	1	1	276	29.7	8.02	3.52181e+06	9	PHGDH
B7Z9D5	cDNA FLJ50387 OS=Homo sapiens OX=9606 PE=2 SV=1	3	1	1	1	433	49.3	9.1		11
Q86Y22	Collagen alpha-1(XXIII) chain OS=Homo sapiens OX=9606 GN=COL23A1 PE=1 SV=1	1	1	1	1	540	51.9	7.25	144892	22	COL23A1
Q8TD84	Down syndrome cell adhesion molecule-like protein 1 OS=Homo sapiens OX=9606 GN=DSCAML1 PE=1 SV=2	0	1	1	1	2053	224.3	8.16	150129	16	DSCAML1
Q53H37	Calmodulin-like skin protein variant (Fragment) OS=Homo sapiens OX=9606 PE=2 SV=1	5	1	1	1	146	15.9	4.44	2.95014e+06	20
Q53S89	Glutaminase (Fragment) OS=Homo sapiens OX=9606 GN=GLS PE=3 SV=1	4	1	2	1	292	32.5	6.39	2.38685e+06	8	GLS
E7EUT5	Glyceraldehyde-3-phosphate dehydrogenase OS=Homo sapiens OX=9606 GN=GAPDH PE=1 SV=1	3	1	1	1	260	27.9	6.95	952058	21	GAPDH
B4E2X3	cDNA FLJ56024 OS=Homo sapiens OX=9606 PE=2 SV=1	1	1	1	1	698	78.6	6.73	305285	34
B5A954	Angiopoietin-1 receptor OS=Homo sapiens OX=9606 GN=TEK PE=1 SV=1	2	1	1	1	468	52	7.42		1	TEK
O15226	NF-kappa-B-repressing factor OS=Homo sapiens OX=9606 GN=NKRF PE=1 SV=2	1	1	1	1	690	77.6	8.79	214380	22	NKRF
A0A0A0MSU2	Mitotic deacetylase-associated SANT domain protein (Fragment) OS=Homo sapiens OX=9606 GN=MIDEAS PE=1 SV=6	1	1	1	1	1018	111.8	9.07	253422	9	-
H0Y7V5	Coiled-coil domain-containing protein 186 (Fragment) OS=Homo sapiens OX=9606 GN=CCDC186 PE=1 SV=1	4	1	1	1	436	50.9	7.47	995926	9	CCDC186
